# Supplementary material for: GeneHarmony: A Knowledge-Based Tool for Biomarker Discovery in Disease: Sjögren’s Disease vs. Rheumatoid Arthritis and Systemic Lupus Erythematosus
Source: Int J Mol Sci. 2025 Jul 2;26(13):6379. doi: 10.3390/ijms26136379 (PMC12250006; doi:10.3390/ijms26136379)
Supplement: Supplementary file 1 [file ijms-26-06379-s001.zip]

Archive with 3 entries (3 files):
- Supplemental Figure 1. Venn Diagram of overlapping genes 06 4 25docx.pdf
- Supplemental File 1. Filtered Genes by Disease Group.xlsx
- Supplemental Table 1. Sensitivity Testing 06 24 25.pdf
