# Supplementary material for: GeneHarmony: A Knowledge-Based Tool for Biomarker Discovery in Disease: Sjögren’s Disease vs. Rheumatoid Arthritis and Systemic Lupus Erythematosus
Source: Int J Mol Sci. 2025 Jul 2;26(13):6379. doi: 10.3390/ijms26136379 (PMC12250006; doi:10.3390/ijms26136379)
Supplement: Supplementary file 1 [file ijms-26-06379-s001.zip › Supplemental File 1. Filtered Genes by Disease Group.xlsx]

## Sheet: SjD Pre-Filtered Genes
	Gene Names
0	CTSL
1	GOLGA1
2	KIR2DL1
3	PSORS1C1
4	SIRPA
5	AQP2
6	KIR2DL4
7	ITPR1
8	PAPOLB
9	SLC35B1
10	BIRC3
11	CELA2B
12	POMC
13	OAS3
14	CLN8
15	CLU
16	hsa-miR-124-3p
17	IRF4
18	CENPA
19	TNFRSF25
20	KRT15
21	MMP3
22	AQP1
23	IL34
24	MECP2
25	FCGR2B
26	STATH
27	CD19
28	CDYL
29	CCR7
30	CD33L2
31	UBA1
32	TREM1
33	NFKBIZ
34	NGF
35	HLA-DOA
36	MAP2K1
37	MTERF3
38	ARL9
39	NOTCH1
40	RP11-372K14.2
41	HLA-F
42	CCL5
43	SLC2A1
44	COL1A1
45	GYPA
46	IFNL1
47	ANXA4
48	WARS2
49	SDC1
50	IL1RAPL2
51	hsa-miR-551b-3p
52	CST4
53	ETFDH
54	GRB2
55	HACL1
56	SYNC
57	NMB
58	CST3
59	PXK
60	BIRC2
61	IFI30
62	HMGB1
63	MBTPS2
64	CTAGE5
65	RP11-463O12.5
66	SOCS3
67	STAT4
68	LCN2
69	DIABLO
70	ZNFX1
71	CD81
72	AQP5
73	MMP14
74	BMP7
75	ALDH3A2
76	TCF4
77	APITD1
78	IL17RB
79	ZNF24
80	MTOR
81	ERV3-1
82	PCSK7
83	KLK1
84	TBL1XR1
85	MAP4K1
86	CLMP
87	KLHL41
88	AIFM1
89	hsa-miR-19a-3p
90	NOD1
91	IGJ
92	ID3
93	CDR1
94	CD209
95	LRP4
96	IRAK2
97	CARD11
98	DUSP22
99	IFIT1
100	IFNL2
101	TNIP1
102	PLCG1
103	FKBP11
104	IL22RA1
105	ENPP2
106	TUBB4A
107	C5orf56
108	SPG20
109	ULK2
110	MYC
111	NUP107
112	MANSC1
113	CD70
114	EPSTI1
115	ZNF804A
116	IL36RN
117	CD34
118	TICAM1
119	MYD88
120	MTTP
121	TAB1
122	APOH
123	ITIH4
124	KCNJ18
125	AP4S1
126	SEC16A
127	TSG101
128	GALK1
129	SELPLG
130	SORBS1
131	KLRD1
132	BPI
133	TRPM6
134	FIP1L1
135	REL
136	CD244
137	IL5
138	INS
139	CST5
140	PTX3
141	DHFR
142	MID1
143	LINC-ROR
144	IL17A
145	PHKG2
146	NUP54
147	SCARB1
148	CCDC80
149	PSMB10
150	MYH7
151	ACKR2
152	LYVE1
153	PLA2R1
154	IL12A
155	PMEL
156	TNFSF13B
157	THPO
158	TNFSF14
159	AGK
160	TRAF3
161	SV2B
162	OPA3
163	ARMC8
164	XAF1
165	HIST1H2BJ
166	TPO
167	TNPO3
168	KLRC1
169	GOLIM4
170	ENG
171	SIX6
172	EDEM3
173	CHRNA1
174	HIST1H2BL
175	RP11-15I11.2
176	ATG16L1
177	CEPT1
178	CP
179	hsa-miR-29b-3p
180	IRF5
181	CDIPT
182	AIF1L
183	NFASC
184	GBP1
185	ABCA12
186	TFAM
187	NCL
188	TNFAIP2
189	FYN
190	CD80
191	VCAM1
192	NMS
193	AGRN
194	C1orf52
195	CYR61
196	ZFP57
197	CCL17
198	MPZ
199	CXCL3
200	LCT
201	IL17RA
202	BTK
203	DEFB103A
204	COL20A1
205	KRT14
206	VR1
207	TAPBPL
208	TFRC
209	MOV10
210	PGR
211	F8
212	TKT
213	MTMR2
214	TGM1
215	PUF60
216	KLRC2
217	PTPN22
218	FLT3LG
219	EMG1
220	CRISP3
221	CCL3
222	SCARB2
223	FKBP7
224	CTSD
225	TRIM31
226	SSB
227	JAK3
228	RAPSN
229	RP11-290L1.3
230	MUSK
231	ENSP00000439782
232	DPP4
233	KLK11
234	MMP7
235	CCL3L3
236	DDX24
237	COQ7
238	KLK6
239	IL23R
240	GIT2
241	NPLOC4
242	POU2AF1
243	RPE
244	XCL1
245	PRKRA
246	CD63
247	ANAPC2
248	RPS6KA4
249	SRGAP2
250	ZCCHC2
251	IL4
252	NRAP
253	COQ5
254	UBXN7
255	SH2B3
256	SLC25A39
257	GBA2
258	TMEM173
259	CYP2U1
260	hsa-miR-146a-5p
261	FSTL1
262	DENND1B
263	CMKLR1
264	TRIM23
265	SUCLA2
266	MMP8
267	PDE4DIP
268	DDX41
269	HARS
270	THSD7A
271	ICOS
272	CD28
273	LARS2
274	CDKN2A
275	VAMP8
276	CD38
277	STAT5A
278	PARP12
279	FGF7
280	YKT6
281	UNC13D
282	KLK13
283	IL2RG
284	LINC00487
285	TRIM22
286	CHRM3
287	SLC52A2
288	ZIC4
289	DMRT2
290	ATM
291	hsa-miR-4695-3p
292	CSF3
293	OASL
294	LARP7
295	C5
296	IGHV4-38-2
297	GPX3
298	CXorf21
299	FLNC
300	MEFV
301	TAC1
302	KLRB1
303	SLC30A10
304	FER1L5
305	PRF1
306	DYNC1I2
307	CCL25
308	FA2H
309	SUCLG1
310	C1R
311	UNC45B
312	HLA-DRA
313	TNFSF10
314	HIST1H2AL
315	MUC3A
316	MFGE8
317	IFNG
318	PIM2
319	HLA-B
320	CD6
321	ADSL
322	LRP2
323	CERK
324	CD69
325	PTGS2
326	RAG1
327	ALG2
328	ATP4A
329	FGF10
330	AEN
331	CXCR3
332	LAMA4
333	CHST4
334	DBN1
335	RNY3
336	SCARF1
337	HIST2H2AA3
338	REN
339	SLC30A8
340	AKR1A1
341	PREB
342	TPM4
343	ITGA4
344	PRKACA
345	SPTAN1
346	JAG1
347	IFNA2
348	A2M
349	SPIB
350	GDF6
351	FCGR2A
352	SERAC1
353	IL2
354	ADAR
355	ATL1
356	IL12A-AS1
357	SST
358	P2RX7
359	PMPCA
360	SEC31B
361	NOTCH3
362	IGLL1
363	TRAF1
364	GPIHBP1
365	RAI1
366	SSNA1
367	LYZ
368	TIMP3
369	GTF2IRD2
370	RABGEF1
371	IFIT5
372	ANXA5
373	DDIT3
374	BCHE
375	C10orf2
376	FKBP14
377	LIAS
378	HLA-DQB2
379	PVR
380	SLAMF1
381	CD55
382	GRN
383	CD27
384	RPS2
385	CPT2
386	BATF3
387	SYMPK
388	NCF2
389	AQP7
390	DNASE1L3
391	ENSP00000387760
392	CLEC16A
393	GSDMD
394	SFTPC
395	LEP
396	RP11-875O11.1
397	ACE2
398	RIPK3
399	TRIM45
400	HPGDS
401	SPP1
402	HERC6
403	C1QA
404	VIPR2
405	SPINK5
406	LSP1
407	PPM1J
408	IL1F10
409	KCNH6
410	MYOM2
411	B7RP1
412	CLCNKB
413	IFNG-AS1
414	PF4
415	ELOVL1
416	RIPK1
417	AFG3L2
418	XBP1
419	TRIM72
420	hsa-miR-4752
421	DTX3L
422	GLB1L
423	PHYH
424	KRT5
425	CD86
426	PIK3CD
427	PNPLA6
428	OAS2
429	CPOX
430	PGLYRP1
431	TNFSF9
432	ADAM22
433	KIR3DL1
434	NFATC2
435	NAMPT
436	ACTRT1
437	SERPING1
438	STIM1
439	PSME1
440	YPEL4
441	KRT36
442	BGLAP
443	GAD2
444	KLRK1
445	PIK3C2B
446	SNRPD3
447	ICOSL
448	ABL1
449	SCGB2A1
450	LGR5
451	NCF1
452	AWAT2
453	LAIR1
454	TLR3
455	ARSA
456	MSH5
457	LPCAT1
458	HNRNPC
459	DEAF1
460	TBC1D9
461	POLR2H
462	IL1RL1
463	CD59
464	DDHD1
465	CDH1
466	LGI1
467	RP11-126K1.6
468	ITGAL
469	NLRC4
470	PHKA2
471	ID2
472	PYCARD
473	MPI
474	GOLGA4
475	IFNA21
476	IFNB1
477	GATA3
478	DOC2B
479	PRG4
480	KDR
481	CHRM1
482	JAM2
483	CXCL2
484	CMKBR6
485	MMEL1
486	KLK7
487	SIAE
488	ANXA11
489	SLC1A3
490	IL10RB
491	KCNRG
492	PRSS3
493	IL22
494	MSMO1
495	HLA-DQA2
496	ENTPD5
497	ADRB1
498	LPAR1
499	MAF
500	RNY1
501	DDX58
502	STAT5B
503	hsa-miR-223-3p
504	ICAM1
505	ICAM2
506	PNPLA2
507	PYHIN1
508	SPN
509	KRT4
510	FOS
511	RBM39
512	ZFYVE26
513	AGBL3
514	GAS5
515	ATP6V1B1
516	KRT16
517	CTSG
518	COQ6
519	CHUK
520	NTAN1
521	SLC25A40
522	hsa-miR-21-5p
523	IL11
524	LARP4
525	LYST
526	DICER1
527	MUC7
528	MRPS18C
529	UBR3
530	IKBKE
531	RTEL1
532	CYGB
533	CEACAM5
534	STAT1
535	HRH4
536	TRIM68
537	DEFA1B
538	hsa-miR-19b-3p
539	SOCS4
540	CRYA1
541	NOS2
542	EIF2AK2
543	DAG1
544	CXCL16
545	CELA3B
546	MAG
547	RXRB
548	DSC1
549	APOA1
550	TMCO1
551	TBX1
552	KRT3
553	PGAM2
554	HLA-E
555	PPL
556	SLC25A38
557	DNAJB11
558	KIT
559	BCL2
560	AKIRIN2
561	TNFSF13
562	IL17C
563	PIFO
564	HLA-G
565	ADIPOQ
566	LAMTOR4
567	LGALS3BP
568	CTDNEP1
569	LCP2
570	AARS
571	ACP5
572	RP11-148O21.6
573	PDGFB
574	HGNC:9982
575	ADCYAP1
576	CA13
577	FBL
578	SEC24D
579	PRKCG
580	FARS2
581	MOG
582	DP2
583	TNFRSF9
584	HSPB3
585	SLC50A1
586	CACNA1A
587	CCL20
588	hsa-miR-22-3p
589	PEX10
590	SEPN1
591	ETNK1
592	SQSTM1
593	KRT19
594	TNFRSF4
595	IFNL3
596	VIM
597	LRP1
598	ICAM4
599	CD44
600	VGLL3
601	IL36B
602	ENSP00000391664
603	hsa-miR-27a-3p
604	AARS2
605	GJC2
606	RAB39A
607	PADI4
608	CASP3
609	AP4E1
610	OAS1
611	IL21-AS1
612	OCLN
613	hsa-let-7d-5p
614	IFIH1
615	ZSCAN22
616	SIL1
617	CREBBP
618	DSG1
619	PISD
620	GPR32
621	LARP6
622	IL1RAPL1
623	VARS2
624	PLA2G1B
625	ELK4
626	APP
627	UFD1L
628	RNY5
629	DUSP1
630	HLA-DQB1
631	STAT2
632	IRF3
633	U11
634	NCR3
635	PSG4
636	TIA1
637	IL2RB
638	IARS2
639	TNFRSF13B
640	RP11-148O21.3
641	CHM
642	SPDEF
643	SCN11A
644	NUTM2B-AS1
645	SPESP1
646	XPR1
647	DPP6
648	AMY1A
649	MEPCE
650	AMIGO2
651	CD274
652	RBP3
653	PRDM1
654	IFNA1
655	LZTFL1
656	CHRNB1
657	SGCG
658	FCAR
659	Y_RNA
660	TRAF3IP2
661	CD180
662	FCER1A
663	MAPK8
664	THY1
665	YME1L1
666	IDO1
667	PMPCB
668	GCHFR
669	POLG
670	TLR10
671	KLKB1
672	CD9
673	B2M
674	CD24
675	SLCO4A1
676	CRYBA1
677	TIGIT
678	IL16
679	SEC63
680	IL15
681	UBTF
682	TNFRSF10B
683	VAMP2
684	PPARA
685	AC009948.5
686	RELB
687	OCA2
688	IL26
689	LECT1
690	HAMP
691	TOP1
692	TPH1
693	CTHRC1
694	CRH
695	SOCS1
696	ZG16B
697	RNPC3
698	SERPINI1
699	ESR1
700	IL3RA
701	ERAP1
702	PCBD1
703	SEPT11
704	TYRO3
705	GJA3
706	WDR45
707	ARID5A
708	TGM2
709	LILRA2
710	DROSHA
711	ATF6B
712	ATP1B4
713	ALDH18A1
714	FOXO3
715	IL12RB2
716	ABCA4
717	PHKA1
718	EPT1
719	CCL7
720	DGUOK
721	ERBB2
722	hsa-miR-26a-5p
723	ALDH16A1
724	S100A7
725	CMPK2
726	EARS2
727	TTC4
728	PIGR
729	SEPT4
730	HBZ
731	HNRNPA1
732	NAA25
733	BMPR2
734	USF2
735	TACR1
736	ADAM10
737	IFNLR1
738	ISCA1
739	SNCA
740	SEC31A
741	NID1
742	COASY
743	ITGAM
744	ACAN
745	CALCA
746	SNRPD1
747	CD8A
748	MICB
749	CCL4L1
750	AL450992.2
751	BFSP2
752	CCDC68
753	KCNA1
754	VWF
755	IKBKG
756	ALDH1B1
757	IGF2
758	NHLRC1
759	BDH2
760	CHRNE
761	AGER
762	PIK3R2
763	BPIFB2
764	SGPL1
765	GOT2
766	KCNN3
767	CTRL
768	S100B
769	PDCD1
770	EBP
771	DNTT
772	MOGS
773	ICAM3
774	IL36A
775	PNPLA1
776	TGFB3
777	PCSK5
778	ETS1
779	ITGAE
780	FN1
781	TRADD
782	NPPB
783	TROVE2
784	HIST2H2BE
785	KLK14
786	PRDX2
787	CD300A
788	hsa-miR-3912-5p
789	GMPPB
790	ESR2
791	FMR1
792	IGLL5
793	CD200
794	ERP29
795	LTB
796	TBL1X
797	DNAJB1
798	GBP2
799	TBX21
800	BCORL1
801	AP4B1
802	TNFSF12
803	ICA1
804	PDSS1
805	STS
806	LOR
807	SNRPN
808	TRIM21
809	ATP12A
810	TNIP3
811	PGAP1
812	SP100
813	MORC3
814	TRAPPC2
815	TNF
816	PRDX6
817	SAE1
818	TARSL2
819	C4B
820	CTSB
821	RP11-283I3.6
822	NAV3
823	NPC1
824	ANXA8
825	FCGR1A
826	IFI44
827	BACH2
828	SIGLEC1
829	IKZF1
830	MTCH1
831	CTSK
832	SPG11
833	IL18RAP
834	LAMP1
835	KLK4
836	DSG4
837	IL1R2
838	FBN1
839	PKN1
840	CX3CL1
841	RP11-148O21.4
842	FGF13
843	KCNF1
844	MMP9
845	ALDH5A1
846	MCC
847	AAAS
848	IL22RA2
849	BCL9L
850	NANOG
851	DBT
852	IL1RL2
853	AIM2
854	ALOX12
855	AIRE
856	STAT3
857	SNORD14A
858	PAWR
859	GPI
860	ARNT2
861	KCNC3
862	TLX1
863	NLRC5
864	LTBR
865	CAMLG
866	ATCAY
867	hsa-let-7a-5p
868	TLR1
869	hsa-miR-181a-5p
870	PPIG
871	SLC4A1
872	BLMH
873	ZC3H6
874	VDR
875	NKX2-3
876	CD3G
877	CD84
878	ADAM17
879	PPOX
880	LIN7A
881	NEAT1
882	MUC16
883	SOX1
884	ACAA1
885	RSAD2
886	NELFCD
887	TRIM56
888	SFTPD
889	TSEN54
890	C1S
891	SIRT1
892	RHOA
893	CD2
894	CECR1
895	CXCR6
896	OPHN1
897	NRP1
898	18S_rRNA
899	KCP
900	PHRF1
901	SAG
902	PTEN
903	DEFB4A
904	ADAM28
905	PDHX
906	MUC4
907	GZMK
908	PIK3C2A
909	CA2
910	ALDH3B1
911	F2
912	MUCL1
913	CACNB4
914	ALDH3A1
915	ALB
916	VPS37A
917	MASP1
918	CX3CR1
919	ERLIN2
920	SLC39A7
921	SNRPA
922	FLCN
923	ENSP00000480609
924	SERPINB1
925	DNAJC3
926	C7orf72
927	PSMB9
928	XCR1
929	SPAST
930	ULK1
931	ALDH9A1
932	NTRK1
933	TAGAP
934	ZDHHC17
935	PAM16
936	PRKAG1
937	CCL4
938	MLEC
939	GATA2
940	MYO15A
941	BPIFA2
942	PRL
943	RALGAPA1
944	FOSL2
945	MFSD2A
946	KIR2DL3
947	CMTR2
948	RNF213
949	IL17RC
950	NDRG4
951	KIAA0196
952	LY96
953	ANO1
954	GZMA
955	ACTB
956	CD276
957	MASP2
958	VIP
959	ENSP00000459962
960	JAK2
961	PSMB8
962	DOK7
963	IRAK4
964	IRGM
965	C5AR1
966	COG7
967	CD5
968	ANO5
969	SCFD1
970	PRKDC
971	ERVW-1
972	KCNMA1
973	SEC23B
974	CLEC4C
975	CD40LG
976	MUC5B
977	AMPH
978	FLT3
979	CLEC4A
980	EOMES
981	TNFSF8
982	HIST2H2AA
983	KLHL40
984	CCR3
985	HRAS
986	WDR11
987	MRAP
988	HTN3
989	ENTPD1
990	STAT6
991	AQP3
992	TRIM25
993	HLA-DQA1
994	PTPRC
995	RNY4
996	CXCR5
997	BATF
998	CCR8
999	CCL11
1000	ADAMTS13
1001	C2orf27A
1002	CTC-463A16.1
1003	CCR2
1004	SPG21
1005	ITPR3
1006	FUT4
1007	IL1A
1008	NXF1
1009	SSU72
1010	APMAP
1011	SLAMF6
1012	HSP90B1
1013	CYP4V2
1014	NOTCH2
1015	HSPB2
1016	NBPF1
1017	NIPAL4
1018	FABP5
1019	TNFRSF10A
1020	ENSP00000365536
1021	ELANE
1022	IL9
1023	PPARG
1024	BLNK
1025	ENSP00000417517
1026	NOTCH4
1027	CCL18
1028	XAB2
1029	hsa-miR-126-3p
1030	LAG3
1031	RELA
1032	MNDA
1033	CD52
1034	NUMA1
1035	CTSS
1036	SLC44A4
1037	PANK2
1038	ALOX12B
1039	CRYBB2
1040	CCR5
1041	ORAI1
1042	SPTBN2
1043	AKT1
1044	MYOT
1045	GPR183
1046	BCL10
1047	AGMO
1048	COL1A2
1049	SH2D1A
1050	BMP4
1051	hsa-miR-24-3p
1052	SERPINF1
1053	KIR3DL3
1054	SELP
1055	FKBP2
1056	CDC42
1057	TRIM24
1058	C2orf27B
1059	P4HB
1060	EBF1
1061	SNX14
1062	RNASEH2C
1063	TNFSF15
1064	EDNRA
1065	BDH1
1066	TNFSF4
1067	ALDH1L1
1068	IVL
1069	DNASE1L1
1070	SLC33A1
1071	IL17F
1072	SNORD94
1073	IL6R
1074	IL32
1075	PDGFRA
1076	RNASEL
1077	IL1RAP
1078	SAMHD1
1079	RAG2
1080	ITGB1
1081	ATP6V1F
1082	MB21D1
1083	AVP
1084	TTR
1085	LMAN1
1086	LINC01553
1087	IL17B
1088	IMMP1L
1089	IFI44L
1090	FLVCR1
1091	F3
1092	C3AR1
1093	C1QB
1094	GOLGA3
1095	CD4
1096	AFP
1097	IKBKB
1098	ALDH1A2
1099	SACS
1100	CHN1
1101	HLA-A
1102	LILRB2
1103	TNFRSF1A
1104	DHX36
1105	LONP1
1106	VTN
1107	COQ4
1108	FAS
1109	HSPB1
1110	SMAD3
1111	CFHR5
1112	RP1-102E24.8
1113	ACTA1
1114	INPP5D
1115	MS4A1
1116	CSF1
1117	DNASE1
1118	CDR2
1119	NCAM1
1120	CYP4F22
1121	MAP3K7
1122	GOLGB1
1123	IFNGR1
1124	SSSCA1
1125	PROL1
1126	DNASE2
1127	NRIR
1128	ALDH2
1129	SEC24C
1130	MARS2
1131	SLC17A5
1132	TLR6
1133	C3
1134	GPSM2
1135	hsa-miR-125a-5p
1136	FOXO1
1137	TRIAP1
1138	SYNE1
1139	hsa-miR-142-5p
1140	ISG20
1141	BCL6
1142	TOLLIP
1143	PTRH2
1144	DUSP5
1145	DDHD2
1146	CLEC7A
1147	DSCR9
1148	ITGA1
1149	IFNA17
1150	CASP8
1151	PDLIM7
1152	KITLG
1153	BPIFB1
1154	KRAS
1155	PNMA2
1156	SETX
1157	PARP9
1158	CASK
1159	CCL22
1160	NLRP1
1161	GPT
1162	ANXA2
1163	DARS2
1164	DNMT1
1165	SGCB
1166	LGALS9
1167	SNORD24
1168	LACRT
1169	EDN1
1170	DNAJC19
1171	CD83
1172	FOXP3
1173	IL12RB1
1174	HCP5
1175	SHC3
1176	UCHL1
1177	hsa-miR-4484
1178	CPNE1
1179	PRKCD
1180	APOE
1181	LY9
1182	FADD
1183	FCRLA
1184	MGME1
1185	FCRL3
1186	AICDA
1187	BTNL2
1188	BAK1
1189	KNG1
1190	CISH
1191	DDX6
1192	TRIM8
1193	CCL15
1194	IL1B
1195	KIAA0319L
1196	KRT1
1197	BEAN1
1198	RCC2
1199	GSN
1200	PIP
1201	CXCL10
1202	ALDH7A1
1203	CD207
1204	IL2RA
1205	EXOSC9
1206	LMNA
1207	KLK3
1208	CD36
1209	YWHAH
1210	MCL1
1211	DNMT3B
1212	KEAP1
1213	OSM
1214	hsa-miR-31-5p
1215	LILRA4
1216	GTF2I
1217	AQP6
1218	ITGB2
1219	KLF2
1220	LY6E
1221	TAB3
1222	RC3H1
1223	SAA1
1224	ENSP00000417050
1225	TXLNA
1226	CSTB
1227	NPY
1228	CYCS
1229	MALT1
1230	CLN3
1231	HLA-DRB5
1232	CTGF
1233	XPNPEP3
1234	MX2
1235	YY1AP1
1236	USO1
1237	CRYBB1
1238	COL7A1
1239	CTC-471J1.2
1240	RNF7
1241	HSH2D
1242	SLC35B2
1243	MTUS1
1244	STXBP2
1245	LTF
1246	PLG
1247	NFKB2
1248	ADCK3
1249	SERPINH1
1250	PMP2
1251	ERN1
1252	CXCL1
1253	TNFRSF14
1254	RAB6A
1255	HLA-DPB1
1256	PDCD1LG2
1257	RNASEH2A
1258	ZNF274
1259	OVGP1
1260	TLR4
1261	LTA
1262	IL7
1263	NARS
1264	TGM4
1265	IKZF3
1266	AF064858.8
1267	RP11-214O1.2
1268	hsa-miR-548a-3p
1269	STX18
1270	FCRL4
1271	HIST2H3PS2
1272	DSG3
1273	CD226
1274	MAVS
1275	VARS
1276	CCL8
1277	BLK
1278	MVK
1279	CACNG2
1280	RPS16
1281	MPO
1282	DEFB103B
1283	AXL
1284	FIRRE
1285	FNDC1
1286	PECAM1
1287	AL928768.3
1288	GOLPH3
1289	ABHD5
1290	BTLA
1291	RP11-98D18.3
1292	NCR1
1293	CXCL9
1294	IL27
1295	IL18
1296	MEX3B
1297	CD1B
1298	MOB1A
1299	FGF14
1300	MGEA5
1301	MERTK
1302	ADH5
1303	TMPRSS2
1304	ZBTB16
1305	KIF1A
1306	ITK
1307	MMP2
1308	SNORA59A
1309	ENSP00000460885
1310	FYCO1
1311	SLC19A3
1312	MIP
1313	NT5E
1314	TIRAP
1315	SEL1L
1316	ERP44
1317	EMD
1318	hsa-miR-142-3p
1319	PLP1
1320	OBBP2
1321	RAC2
1322	TMSB4X
1323	THBS1
1324	CD46
1325	LTB4R
1326	EPO
1327	RP11-148O21.2
1328	NIPA1
1329	TNFSF11
1330	hsa-miR-155-5p
1331	SAR1B
1332	ENO1
1333	PRR4
1334	ITGB7
1335	PCYOX1
1336	KIR3DL2
1337	GRAMD1C
1338	NR1H4
1339	RAD51B
1340	UROD
1341	AGBL2
1342	DHX58
1343	CD79B
1344	SIGIRR
1345	HNRNPA3
1346	FCER1G
1347	SIGLEC14
1348	HAVCR2
1349	SULT2B1
1350	NGFR
1351	HDAC6
1352	hsa-miR-29a-3p
1353	IL3
1354	MFN2
1355	CAMP
1356	SMPD1
1357	ALCAM
1358	GNRH1
1359	AP1S1
1360	TNFAIP3
1361	IL21R
1362	CNPY3
1363	KLK9
1364	IGLON5
1365	CASP5
1366	SNRNP40
1367	CORO7
1368	IRAK3
1369	FOXP1
1370	BCL2L1
1371	FURIN
1372	LIN7C
1373	UGT2B28
1374	NES
1375	AP002954.4
1376	ITGAX
1377	IFITM3
1378	DOCK8
1379	TNFRSF1B
1380	AAK1
1381	PPBP
1382	DERL3
1383	MUC5AC
1384	CD1E
1385	CCL2
1386	TNFRSF21
1387	IL19
1388	SNRNP70
1389	TLR8
1390	KCTD17
1391	NT5C1A
1392	CD79A
1393	CRYGC
1394	CCND1
1395	DMBT1
1396	SELE
1397	HSPD1
1398	POLR2F
1399	SON
1400	CFTR
1401	ASCL3
1402	EMX2
1403	SNAP23
1404	NDFIP1
1405	RETN
1406	LILRA1
1407	CD247
1408	LILRB4
1409	CENPF
1410	SLC9A1
1411	ACHE
1412	F11R
1413	CALR
1414	THBD
1415	TRIM33
1416	CNTNAP2
1417	FLG
1418	TLR9
1419	NFYB
1420	CFLAR
1421	TNFRSF8
1422	EZH2
1423	CGB2
1424	HIF1A
1425	APOB
1426	CD47
1427	RGS18
1428	EGFR
1429	IFNAR2
1430	TG
1431	CD7
1432	DCX
1433	DKK1
1434	SLK
1435	SERPINC1
1436	JAK1
1437	CXCL8
1438	TTPA
1439	CD1C
1440	COL17A1
1441	CCL19
1442	ADCK4
1443	CACTIN
1444	FCGR3A
1445	RNASE2
1446	PHOSPHO1
1447	RTN2
1448	BDNF
1449	PDIA6
1450	CNTN3
1451	PTH
1452	NFYC
1453	FAR2
1454	TNFAIP6
1455	COLEC11
1456	TANK
1457	VEGFA
1458	TRAF5
1459	CR1
1460	MUC1
1461	HLA-DOB
1462	C3orf84
1463	NFKB1
1464	FCRL5
1465	BIK
1466	AF064858.11
1467	IL31
1468	CD68
1469	GOLGA8B
1470	ALOXE3
1471	IL6ST
1472	TYROBP
1473	BCL2L11
1474	PELI3
1475	EIF2AK3
1476	MTRNR2L5
1477	CREB1
1478	DLD
1479	ADA
1480	TSSK1B
1481	COL11A2
1482	IKZF2
1483	CHRND
1484	LINC01189
1485	CXCL12
1486	NSF
1487	SLC13A4
1488	USP18
1489	TXN
1490	TPMT
1491	NUP210
1492	RAB4A
1493	APTX
1494	LCLAT1
1495	ENSP00000293826
1496	COQ2
1497	IRAK1
1498	hsa-miR-574-3p
1499	CD1D
1500	FKRP
1501	POU3F4
1502	IL25
1503	SP140
1504	ACE
1505	APOA2
1506	DLAT
1507	MADCAM1
1508	ZBP1
1509	TJP1
1510	PPT2
1511	CXCL5
1512	DST
1513	SLAMF7
1514	CASP1
1515	MCCD1
1516	FADS1
1517	CSF1R
1518	AMY1B
1519	CAV1
1520	SRGAP3
1521	ETNK2
1522	hsa-miR-150-5p
1523	ATG5
1524	ATP5O
1525	PHOX2A
1526	DPYSL5
1527	GPR29
1528	STXBP1
1529	CXCR4
1530	HSP90AA1
1531	YBX3
1532	ERAP2
1533	CYP2D6
1534	POLR3A
1535	SDR9C7
1536	COLGALT2
1537	POU5F1
1538	NYX
1539	CCRL2
1540	IFI35
1541	SLC47A2
1542	TLR5
1543	IFIT2
1544	BECN1
1545	PDIA4
1546	NBPF12
1547	HSPA9
1548	CRYBB3
1549	BST2
1550	LYN
1551	STX11
1552	C1orf74
1553	LSS
1554	PTPN11
1555	HLA-DRB1
1556	ETNPPL
1557	hsa-miR-29c-3p
1558	FXN
1559	TCF20
1560	IFI6
1561	HSPG2
1562	TNFRSF17
1563	PSME3
1564	CXCL11
1565	ATP6V0A4
1566	ASGR1
1567	MUC12
1568	TNN
1569	CCT5
1570	REEP1
1571	MIA2
1572	XIAP
1573	TSLP
1574	ITGB3
1575	TRAF2
1576	CST1
1577	MME
1578	SRC
1579	B3GAT1
1580	PTPRN2
1581	LRBA
1582	LATS2
1583	ERLIN1
1584	NPHS1
1585	PTPRN
1586	hsa-miR-103a-3p
1587	GP1BA
1588	HSPA5
1589	CEBPB
1590	LILRA5
1591	IRF8
1592	TAZ
1593	MBD4
1594	IFI27
1595	ALDH1A1
1596	SOX2
1597	THRIL
1598	SNORA14A
1599	IL10
1600	ATP7A
1601	ADCK2
1602	DNAJC10
1603	QDPR
1604	IRF1
1605	RAB39B
1606	GJA8
1607	MTUS2
1608	LILRB1
1609	CCL26
1610	ALDH6A1
1611	ENSP00000410815
1612	ANXA1
1613	KLRG1
1614	IARS
1615	hsa-miR-181b-5p
1616	ANK1
1617	GAPDH
1618	CR2
1619	HYLS1
1620	COLQ
1621	IRF9
1622	VTCN1
1623	MRC1
1624	HBEGF
1625	PLTP
1626	DEFA1
1627	RP1-151F17.1
1628	TET2
1629	HLA-C
1630	APCS
1631	CTLA4
1632	POMGNT1
1633	TPI1
1634	AHDC1
1635	MUC15
1636	HMOX1
1637	ARHGEF3
1638	ALDH3B2
1639	TRAF6
1640	IGF1R
1641	CLIC2
1642	OXNAD1
1643	MMP13
1644	IL13
1645	TBP
1646	GPRIN2
1647	BSCL2
1648	AP4M1
1649	PADI2
1650	NELL1
1651	WFS1
1652	PIWIL1
1653	TTYH2
1654	HARS2
1655	TOR1B
1656	SERPINA1
1657	TGOLN2
1658	ELN
1659	TIMP1
1660	PRTN3
1661	DNAL1
1662	MOCS3
1663	MAPK3
1664	CXCR2
1665	BMP6
1666	VPS16
1667	PRIM2
1668	NFKBIL1
1669	CD22
1670	ANXA6
1671	EGF
1672	ANPEP
1673	MB
1674	DNMT3A
1675	WDR73
1676	UNC93B1
1677	TMEM165
1678	MBP
1679	SCN9A
1680	RUNX2
1681	CST2
1682	WDR36
1683	SMAD2
1684	SLC12A1
1685	CYBB
1686	SAR1A
1687	FIGF
1688	ERLEC1
1689	AP5Z1
1690	B4GALT1
1691	IL7R
1692	TRIM38
1693	TARBP1
1694	ATP6V1G2
1695	TNFRSF13C
1696	SGCD
1697	ATP5L
1698	PTPN2
1699	TIMD4
1700	SPI1
1701	MMP1
1702	STX3
1703	DUT
1704	ENSP00000485589
1705	C6orf10
1706	FASLG
1707	TMCO4
1708	HDAC1
1709	COG4
1710	LPL
1711	TRAT1
1712	RCVRN
1713	PLCG2
1714	IL6
1715	ITGA2B
1716	STIM2
1717	NOS3
1718	TCF3
1719	CD48
1720	LARP4B
1721	CTNNB1
1722	IFNK
1723	HPCA
1724	CENPB
1725	IL21
1726	IL23A
1727	ALK
1728	hsa-miR-148a-3p
1729	CCL1
1730	KRT7
1731	RPS6KB1
1732	TLR2
1733	NUDT10
1734	MTHFR
1735	CD40
1736	FCGR3B
1737	RNASEH2B
1738	FSTL3
1739	RUNX3
1740	NR3C1
1741	NCOR2
1742	TGM6
1743	MSTO1
1744	hsa-miR-448
1745	SEC13
1746	SLC4A4
1747	CFH
1748	ECHS1
1749	SEC24B
1750	CA1
1751	FOXE3
1752	IL1RN
1753	LGALS3
1754	PNPO
1755	P2RY2
1756	IL37
1757	IFNAR1
1758	PSMB11
1759	HP
1760	BCKDHB
1761	PCAT2
1762	JUN
1763	RP11-973H7.1
1764	SOCS7
1765	ETFB
1766	BET1L
1767	CCR1
1768	IL1R1
1769	HSPA4
1770	IL4R
1771	S100A9
1772	SNRPE
1773	HYOU1
1774	ISG15
1775	RHO
1776	STX4
1777	CD163
1778	RGS13
1779	WDFY2
1780	IFNA4
1781	ELOVL4
1782	IL33
1783	IRF2
1784	TSHR
1785	WAS
1786	GRM1
1787	PIK3R1
1788	PTGER4
1789	GAS6
1790	PITX3
1791	LPO
1792	HMGCR
1793	TYK2
1794	CRP
1795	OSTN
1796	NCR3LG1
1797	HMCN1
1798	BBOX1
1799	PDPN
1800	TGFB2
1801	CYP27A1
1802	CFP
1803	NFKBIA
1804	IL10RA
1805	SPARC
1806	C19orf12
1807	GOLGA8A
1808	PDGFRB
1809	LCK
1810	AGTR1
1811	NDUFB11
1812	OXSM
1813	PYGM
1814	EZR
1815	CCL24
1816	S100A12
1817	IL36G
1818	CD58
1819	RUVBL1
1820	PAX5
1821	CHCHD4
1822	MSN
1823	GZMB
1824	HAS1
1825	HSD17B8
1826	IFI16
1827	NPRL3
1828	FKBP10
1829	TNFRSF18
1830	MPL
1831	NCR2
1832	S1PR1
1833	PEX2
1834	HLA-DPA1
1835	CMAS
1836	TRIP12
1837	GAD1
1838	KIAA0226L
1839	OGDH
1840	HSPB4
1841	ENSP00000476535
1842	CYP3A4
1843	PHKB
1844	RAB3D
1845	AKR1B1
1846	MIPEP
1847	SYK
1848	ENO3
1849	COG6
1850	HGF
1851	CA6
1852	CCL21
1853	IRF7
1854	NSDHL
1855	MED20
1856	CSF2
1857	SPR
1858	TMEM86B
1859	IFIT3
1860	C4A
1861	SMR3A
1862	CHCHD10
1863	COQ3
1864	FBXO3
1865	UBE2N
1866	PRAMEF14
1867	SPG7
1868	DAB1
1869	SCN10A
1870	LAMA2
1871	SOCS2
1872	TOR1A
1873	OS9
1874	hsa-miR-4701-5p
1875	AR
1876	SNRPD2
1877	MBL2
1878	TP53
1879	CD160
1880	IFNGR2
1881	HNRNPDL
1882	DNAJC1
1883	ZFAT-AS1
1884	TGFB1
1885	CXCR1
1886	LAMA3
1887	HIST1H2AM
1888	LPIN1
1889	TIMM50
1890	CD3D
1891	OSBPL10
1892	ENSP00000452347
1893	IMMP2L
1894	ALDH1L2
1895	AZGP1
1896	ZAP70
1897	RAB27A
1898	FADS2
1899	GNB1
1900	S100A8
1901	ELOVL7
1902	SOCS5
1903	CHAT
1904	ALDH4A1
1905	MYH6
1906	EXOSC10
1907	RORC
1908	SLC12A3
1909	CD3E
1910	VAV1
1911	PDSS2
1912	UPK2
1913	NLRP3
1914	PLA2G6
1915	COQ9
1916	PSIP1
1917	IL18BP
1918	CREB3L2
1919	UNK
1920	CTDP1
1921	CD72
1922	ARG1
1923	IFITM1
1924	SLPI
1925	hsa-miR-7159-5p
1926	RTP4
1927	ATF6
1928	AMY1C
1929	FGF2
1930	CYP19A1
1931	FAM167A
1932	NOD2
1933	EDEM1
1934	VIPR1
1935	BANK1
1936	AOC3
1937	CRYGD
1938	CADM1
1939	ANXA3
1940	FCGRT
1941	RYR1
1942	hsa-miR-6089
1943	CENPV
1944	ABCG2
1945	KLHL12
1946	CXCL13
1947	LLGL1
1948	GHRL
1949	CFB
1950	CEACAM8
1951	CENPC
1952	AQP4
1953	SERPINE1
1954	NFATC1
1955	KRT10
1956	TLR7
1957	ADRB2
1958	MPV17
1959	APOA1BP
1960	HDC
1961	IGF1
1962	AC017002.1
1963	hsa-miR-17-5p
1964	ENSP00000481824
1965	AGPAT9
1966	IL17D
1967	MIF
1968	KLK5
1969	SEPSECS
1970	ALDH1A3
1971	PCYT2
1972	KCNH2
1973	NAALADL1
1974	CD1A
1975	HIST2H2AC
1976	CD33
1977	MAGT1
1978	S1PR2
1979	MX1
1980	CCR9
1981	CEP76
1982	LRRFIP1
1983	TRIM5
1984	NDUFA6
1985	ASCL2
1986	TBK1
1987	RNF141
1988	CTD-2020K17.1
1989	PIWIL4
1990	EXO1
1991	SELL
1992	TAB2
1993	LSM6
1994	HNRNPA2B1
1995	SMARCA2
1996	SMAD7
1997	INSM2
1998	LCN1
[truncated: 1 more rows]

## Sheet: SjD Filtered Genes
	Gene Names
0	TNF
1	ALDH3A2
2	IL17A
3	IL6
4	SSB
5	TNFSF13B
6	TTR
7	TROVE2
8	CD4
9	CD8A
10	SIL1
11	TRIM21

## Sheet: RA Pre-Filtered Genes
	Gene Names
0	MLLT1
1	MTRR
2	DHODH
3	TCF15
4	CPSF4
5	HTR3B
6	TFR2
7	PRMT1
8	GOLGA1
9	FZD6
10	KIR2DL1
11	ARID3C
12	PCNT
13	NPM1
14	NF2
15	MYOF
16	hsa-let-7b-5p
17	GFRA2
18	CYP2J2
19	CUX1
20	KSR1
21	hsa-miR-145-5p
22	FOXA2
23	FOXP2
24	CD300LG
25	POMC
26	RP11-798K23.1
27	NMNAT2
28	SLC29A4
29	GATM
30	CLU
31	hsa-miR-124-3p
32	GNA15
33	SLC2A6
34	MDM4
35	TNFRSF25
36	HSP90AB1
37	STEAP1B
38	RPS19
39	AQP1
40	IL34
41	FCGR2B
42	GJA4
43	TET3
44	LINC00305
45	STATH
46	RAB3IL1
47	AMH
48	ENGASE
49	FOLR2
50	MAP2K6
51	CCR7
52	CD33L2
53	PPA1
54	UBA1
55	NLRP11
56	FSHR
57	RICTOR
58	SLFN12L
59	MAP2K1
60	YTHDF2
61	NINJ1
62	SEMA3F
63	CTSH
64	HLA-F
65	CCL5
66	SLC2A1
67	ADCY3
68	GYPA
69	SQRDL
70	DGAT2
71	CREG1
72	PPFIBP1
73	NTS
74	DUX4L7
75	HBD
76	STOM
77	SFTPA1
78	WARS2
79	SEMA4F
80	TNK2-AS1
81	F5
82	CDH5
83	PDE7A
84	BMI1
85	TSPO
86	IL1RAPL2
87	CST4
88	VGF
89	GRB2
90	ZBED8
91	NMRAL1
92	CST3
93	NRF1
94	PNMA3
95	SLC39A14
96	ATP6AP1
97	PXK
98	RMI2
99	JPH2
100	DNER
101	ESRRA
102	ANKRD30A
103	PAX6
104	BIRC2
105	IFI30
106	LPXN
107	ELAVL4
108	HMGB1
109	MBTPS2
110	hsa_circ_000931
111	FAM213A
112	hsa-miR-4720-5p
113	IBTK
114	AZU1
115	LCN2
116	PTPRS
117	ABI3BP
118	hsa-mir-196a-1
119	GHR
120	CDC37
121	AQP5
122	GFER
123	HMGN1
124	C6orf47
125	PI15
126	hsa-miR-214-5p
127	TCF4
128	hsa-miR-99a-5p
129	SLC18A2
130	EPS15
131	CLDN2
132	MTOR
133	MANF
134	SERPINB5
135	hsa-miR-320b
136	PCSK7
137	KLK1
138	TPSB2
139	MAP4K1
140	IL17REL
141	NRTN
142	AIFM1
143	PIK3CG
144	ACER3
145	AGO1
146	SCARA5
147	LAMB1
148	NOD1
149	CPS1
150	hsa-miR-4436b-5p
151	SPATS2L
152	LINC00951
153	VEZT
154	CCND3
155	IRAK2
156	IRGQ
157	hsa-miR-650
158	DNAJA4
159	FAS-AS1
160	IFIT1
161	ADAM12
162	PPP1CB
163	SECISBP2L
164	hsa_circ_000673
165	HSPA1A
166	SESN1
167	ARID3A
168	TALDO1
169	PAK1
170	ASNS
171	PLCG1
172	TNIP1
173	SRSF2
174	MSTN
175	ZFAT
176	PTPRE
177	THNSL2
178	ENPP2
179	SOS1
180	C5orf56
181	SPG20
182	PLCL1
183	SDPR
184	IREB2
185	TRPV6
186	SLIT1
187	ULK2
188	RPL27
189	MYC
190	hsa-miR-3150a-3p
191	PENK
192	EPSTI1
193	ZNF804A
194	IL36RN
195	CA10
196	CD34
197	IPW
198	TAB1
199	APOH
200	DGKQ
201	ITIH4
202	hsa-miR-100-5p
203	IRX6
204	RASGRF1
205	WIF1
206	LINC01387
207	PTGIS
208	BRS3
209	YDJC
210	COL27A1
211	TSG101
212	HEY1
213	ACLY
214	SLC9A3
215	SORBS1
216	RP11-340F14.6
217	RFTN2
218	NR2F6
219	hsa-miR-652-3p
220	ELAVL3
221	CD244
222	PARD3
223	INS
224	ENSP00000480348
225	hsa-miR-151a-3p
226	KCNQ5
227	C12orf57
228	hsa-miR-378b
229	RCN3
230	PTX3
231	STAC
232	hsa-miR-122-3p
233	TGFBR1
234	RNF11
235	CFL1
236	ADAM23
237	RPP25L
238	DGKA
239	IL17A
240	RHBDL1
241	SCARB1
242	DCP2
243	PSMB10
244	LYVE1
245	PLA2R1
246	CTAG1B
247	AHSP
248	PMEL
249	GLT6D1
250	TNFSF13B
251	MMP19
252	GIP
253	C1orf122
254	TREML4
255	THPO
256	TNNT2
257	TNFSF14
258	MS4A6A
259	MAP2K5
260	RHOU
261	PDYN
262	HSPA1L
263	ACTN2
264	FZD10
265	FZD2
266	NFIA
267	HIST1H2BJ
268	FGF18
269	GART
270	KLRC1
271	MAP2K2
272	F13B
273	APOF
274	ATG16L1
275	CP
276	hsa-miR-29b-3p
277	IRF5
278	CDIPT
279	GMPR
280	EIF4G1
281	SIRT6
282	CAMK2A
283	LAPTM4A
284	NFASC
285	IGHV3-15
286	EDN2
287	SMAD9
288	GBP1
289	ABCA12
290	SCNN1A
291	PGA5
292	ZFP36
293	BLVRB
294	STH
295	GNE
296	SIK1
297	PARPBP
298	TNFAIP2
299	EFEMP1
300	EGFL6
301	FYN
302	CD80
303	AGRN
304	E2F5
305	MSR1
306	ZFP57
307	SLC2A4
308	LCT
309	IL17RA
310	MMP12
311	MPST
312	CHI3L2
313	SALL1
314	NR5A2
315	DEFB103A
316	NTN1
317	OGT
318	KRT14
319	VR1
320	TAPBPL
321	FCRLB
322	MOV10
323	ICK
324	IL17RE
325	SLIT3
326	PGR
327	TDRD10
328	DAPK1
329	SERPINB9
330	SERPINB4
331	MTMR3
332	STAP1
333	CAPZB
334	MYO1C
335	MYLK
336	PTPN22
337	FLT3LG
338	IKZF5
339	PDCD6IP
340	TRL-AAG2
341	TNFAIP8
342	ADCY6
343	ZNF7
344	THOP1
345	KLF1
346	SAA4
347	hsa-miR-744-5p
348	CCL3
349	SCARB2
350	ADAMTSL5
351	hsa-miR-302d-3p
352	CTH
353	GNPTG
354	ARNTL
355	SSB
356	JAK3
357	KLK10
358	COLEC10
359	UBE2Q1
360	DEFA3
361	B3GAT2
362	CTF1
363	SUV39H1
364	MUSK
365	BAZ2B
366	DPP4
367	LGALS4
368	KLK11
369	FBXO8
370	ST5
371	TAS2R10
372	ARF6
373	RGL1
374	GRK5
375	LAMTOR5
376	KLK6
377	CLNK
378	IL23R
379	ZNF629
380	MAPRE3
381	RNASET2
382	SLC30A7
383	HSPA14
384	TEF
385	STAU1
386	XCL1
387	ESRRB
388	HTR2C
389	CD63
390	hsa-miR-7155-3p
391	hsa-miR-194-5p
392	RPS6KA4
393	CYP1A2
394	WIPF1
395	PTPRO
396	ELOVL5
397	RPS6KA5
398	CTAG1A
399	ZNF711
400	S100A2
401	CD37
402	CCDC54
403	IL4
404	MRRF
405	SH2B3
406	ATP1B3
407	FAM160A2
408	TMEM173
409	DDIT4
410	MYRF
411	hsa-miR-146a-5p
412	CHD4
413	HIST2H4A
414	SLC16A3
415	CPA4
416	FLG2
417	HIST1H4C
418	RAP2A
419	FAF1
420	PLA2G15
421	SNPH
422	CEP70
423	SUMO1
424	hsa-miR-222-3p
425	COL6A2
426	MMP8
427	GPX4
428	MEOX2
429	AKAP13
430	MAP2K7
431	BMPR1A
432	RAB7B
433	ZNRF3
434	THSD7A
435	SLC25A1
436	CDKN3
437	CREM
438	ICOS
439	APPL1
440	POLB
441	APOBEC3F
442	hsa-miR-599
443	MYBL1
444	ENSP00000346916
445	SEMA3B
446	NEDD4L
447	WNT6
448	VAMP8
449	STAT5A
450	DOCK5
451	UNC13D
452	TNFRSF19
453	KLK13
454	LILRB5
455	C17orf99
456	TRIM22
457	CHRM3
458	RARS
459	BACE2
460	NOP10
461	ZIC4
462	SYNCRIP
463	ACTA2
464	CMPK1
465	hsa-miR-1271-5p
466	COMP
467	EREG
468	CSF3
469	OASL
470	PIK3R5
471	CR1L
472	IGHV4-38-2
473	RP3-395M20.9
474	HSPA8
475	WNT10A
476	PNISR
477	ASCL1
478	ARL14
479	EGLN1
480	CXorf21
481	MYL12B
482	HIST1H4B
483	KCNQ1OT1
484	NDUFAF1
485	MEFV
486	TAC1
487	SLC30A10
488	CD164
489	PERP
490	HLA-DMB
491	PRF1
492	RAB7A
493	SCUBE1
494	SMIM21
495	NEIL2
496	SNN
497	CA5A
498	GSTA4
499	C1R
500	HLA-DRA
501	UBA7
502	FRAS1
503	TNFSF10
504	CYB5A
505	NPPC
506	MFGE8
507	USP50
508	SLC22A9
509	RPL37A
510	RBP4
511	FLNA
512	HES5
513	MT-ATP6
514	LRP2
515	ACTG2
516	ELMO2
517	PPM1D
518	CLPS
519	ADRBK2
520	TST
521	CABIN1
522	GPR22
523	HMGB3
524	FOSB
525	NLRC3
526	C2
527	RAG1
528	C1QBP
529	MRE11A
530	HRH1
531	hsa-miR-3614-5p
532	HMGA1
533	HIST1H3D
534	EIF2S1
535	PYDC1
536	HMOX2
537	LINC01179
538	CXCR3
539	THAP6
540	hsa-miR-138-5p
541	CRK
542	IGSF1
543	CHST4
544	CXCL6
545	RBMS3
546	hsa-miR-381-3p
547	CDKN1C
548	SLC30A8
549	AKT2
550	CASP7
551	IRX1
552	PGLYRP2
553	PSMB7
554	SPTAN1
555	ACVR2A
556	JAG1
557	PELI1
558	PSMC4
559	PPP2R5C
560	HIVEP3
561	HTR1B
562	STUB1
563	CLC
564	ONECUT2
565	IL2
566	NPS
567	COPS5
568	SLC47A1
569	HSF1
570	GP1BB
571	hsa-miR-5708
572	VCP
573	BAIAP3
574	TREH
575	SST
576	P2RX7
577	SLC22A11
578	PMPCA
579	HPX
580	PANK4
581	KDM1A
582	PDZD2
583	TRIM39
584	PF4V1
585	IGLL1
586	TRAF1
587	hsa-miR-1246
588	GPIHBP1
589	ACKR1
590	LYZ
591	CTSW
592	TIMP3
593	DGKZ
594	hsa-miR-196a-5p
595	HOTAIR
596	GPR17
597	MS4A4A
598	GARS
599	SPANXN2
600	PTGFR
601	GDF2
602	TNXB
603	STEAP3
604	DDIT3
605	MYF6
606	HLA-DMA
607	hsa-miR-361-5p
608	BAG4
609	H2AFZ
610	ANO8
611	LRGUK
612	ABCC5
613	PSMD13
614	SMAD1
615	HLA-DQB2
616	RAD21
617	SNAP47
618	BAGE5
619	SLAMF1
620	PPARGC1B
621	GRN
622	RPL4
623	KLF3
624	SDC3
625	MCOLN1
626	CD27
627	RPS2
628	FADS3
629	DYSF
630	CPT2
631	PGAM1
632	SLC6A6
633	GAS1
634	KCNC4
635	AMOT
636	PML
637	PGRMC1
638	HBP1
639	MPEG1
640	GATA4
641	PARP1
642	VTRNA1
643	GORASP2
644	ALOX5AP
645	CYP2C18
646	DOK2
647	PDS5B
648	FBXW2
649	GPX7
650	CDON
651	HIST1H3A
652	ACE2
653	PLCE1
654	TRIM45
655	C19orf10
656	SLC19A2
657	CRYZ
658	hsa-miR-144-5p
659	FMOD
660	ABCB11
661	HERC6
662	C1QA
663	IL27RA
664	hsa_circ_001081
665	ZC2HC1A
666	CFD
667	VIPR2
668	SPINK5
669	FOXO4
670	FBXL2
671	BTN2A2
672	FRMD8
673	SSH2
674	SDCCAG3
675	MDK
676	KRT5
677	AKAP5
678	ACADVL
679	GRIK4
680	PIK3CD
681	TWIST1
682	hsa-miR-139-5p
683	PGLYRP1
684	GDNF
685	RPP14
686	PIEZO2
687	TNFSF9
688	SPAG7
689	TARS
690	ADAM22
691	KIR3DL1
692	CCDC122
693	SLC44A1
694	STIM1
695	CRABP1
696	TREML1
697	SLC22A7
698	BGLAP
699	NT5C2
700	PBX1
701	PTK7
702	PPIL3
703	FDPS
704	GAD2
705	CES2
706	DRD1
707	PIK3C2B
708	PAGE1
709	F9
710	SMAD6
711	NCF1
712	LAIR1
713	HIST1H4K
714	TTC39C
715	hsa-miR-127-5p
716	P2RX4
717	RCN1
718	MSH5
719	LPCAT1
720	TAGLN
721	PSMA6
722	DMWD
723	APOBEC3G
724	SPIC
725	DUSP10
726	ZFYVE20
727	CD59
728	MARCH1
729	JUND
730	GBP6
731	LIN28A
732	DIAPH1
733	KPNA2
734	IRF6
735	REEP5
736	LGI1
737	ITGAL
738	ENSP00000485567
739	SPHK2
740	NLRC4
741	ITIH3
742	AGBL4
743	STAMBP
744	HIST1H2BH
745	PYCARD
746	EDA
747	RIPK2
748	CSPG4
749	BIRC5
750	ENSP00000452479
751	FFAR4
752	NFE2L1
753	PPIB
754	IFNB1
755	GATA3
756	P2RY11
757	SLC40A1
758	CSK
759	FBXO32
760	FAM107A
761	CHRM1
762	GNS
763	GLI1
764	ADORA2A
765	PIGG
766	CXCL2
767	RBM15
768	RAB10
769	UPF1
770	AHNAK2
771	IL5RA
772	CMKBR6
773	GDF15
774	MMEL1
775	EYA4
776	SIAE
777	ASZ1
778	SIK3
779	ATF1
780	MAOB
781	MXRA7
782	SLC1A3
783	GNG2
784	QPCT
785	SKP1
786	CHRFAM7A
787	ATP6V1A
788	IL10RB
789	BTN1A1
790	SLC26A5
791	CLEC2B
792	CCNT2
793	hsa-miR-6764-5p
794	AQP10
795	hsa-miR-3074-5p
796	IL22
797	APLN
798	PZP
799	ADRB1
800	HRK
801	MAF
802	CARM1
803	ABCC2
804	SUCO
805	HIST1H1E
806	LACC1
807	COPA
808	RP11-492E3.2
809	ADAM30
810	TXK
811	FOLH1
812	ANXA13
813	ICAM2
814	PNPLA2
815	LHCGR
816	FOS
817	S100A10
818	AGT
819	GAS5
820	LRRC32
821	hsa-miR-192-5p
822	CPB1
823	VDAC1
824	SNAI1
825	ATP6V1B1
826	RP3-395M20.7
827	DDX39B
828	PRMT5
829	FAM133B
830	RFTN1
831	CHUK
832	ZC3H12C
833	KL
834	XKR8
835	NTAN1
836	ASH1L
837	FRG2C
838	FAM205A
839	hsa-miR-21-5p
840	NLK
841	CEP250
842	IL11
843	HK3
844	hsa-miR-455-3p
845	GREM2
846	LYST
847	SLC15A1
848	ACTR2
849	CPVL
850	MICA
851	PRSS1
852	DICER1
853	MUC7
854	SYT1
855	IKBKE
856	RTEL1
857	CYGB
858	CEACAM5
859	C14orf79
860	KCTD20
861	SLC1A1
862	HRH4
863	MUTYH
864	GPR4
865	C1orf68
866	SLC4A7
867	LYPD4
868	DEFA1B
869	GALNT2
870	SEZ6L2
871	HIST1H1D
872	TIMMDC1
873	DHCR7
874	hsa-miR-19b-3p
875	G0S2
876	CTNNA1
877	NUP62
878	CTTNBP2
879	PROK1
880	PCK1
881	SOCS4
882	CSRP1
883	NOS2
884	GLA
885	PARS2
886	PTPRR
887	DAG1
888	RPS9
889	EMC10
890	PSMD5
891	MAG
892	RXRB
893	CCND2
894	SEMA6B
895	APOA1
896	WNT9B
897	PRR12
898	PLAUR
899	HFE2
900	USP17L2
901	TBCA
902	HLA-E
903	EPHA10
904	CDH17
905	NR1H3
906	MGMT
907	GRM2
908	DACT1
909	ADM
910	TRIM58
911	KIT
912	BCL2
913	hsa-miR-4308
914	GABRA1
915	TDO2
916	ST6GALNAC1
917	TRIB2
918	GYS1
919	TNFSF13
920	RPL22
921	AGL
922	RSRP1
923	IL17C
924	FRZB
925	TPP2
926	REM1
927	CASZ1
928	ADIPOQ
929	KCNJ10
930	C10orf67
931	PLCL2
932	CEBPG
933	LCP2
934	ADARB2
935	LILRA6
936	AARS
937	hsa-miR-107
938	ACP5
939	EPHA2
940	PNPT1
941	HGNC:9982
942	ADCYAP1
943	CA13
944	RAF1
945	ZNF365
946	PRKCG
947	HTRA2
948	hsa-miR-497-5p
949	PSEN1
950	PDK4
951	LDHC
952	CCKBR
953	ZBTB46
954	FZD5
955	SQLE
956	LTB4R2
957	hsa-miR-590-5p
958	HIST1H3I
959	FASN
960	HADHB
961	HDAC3
962	PSORS1C2
963	KRT19
964	GPRC5A
965	KAT5
966	NPIPA1
967	ACKR4
968	CD44
969	SEMA3A
970	IL36B
971	ATRN
972	RAB5B
973	MAPK11
974	GSTO1
975	SIRPG
976	UGT2B7
977	CAV3
978	ADAM33
979	ZNF334
980	SOSTDC1
981	AARS2
982	MSX1
983	MLX
984	AMPD1
985	PSAP
986	DAP
987	ADAMTS14
988	C1QTNF6
989	ETFA
990	OAS1
991	IL21-AS1
992	IL13RA1
993	hsa-miR-147b
994	IFIH1
995	hsa-miR-23a-3p
996	MTHFD1L
997	CEP170B
998	SFPQ
999	ROBO1
1000	DSG1
1001	CREBBP
1002	NLRP6
1003	PISD
1004	UBE2L3
1005	LARP6
1006	IL1RAPL1
1007	TRN-GTT2
1008	CYTH1
1009	hsa-miR-3926
1010	KMT2A
1011	APP
1012	GOLGA2
1013	ARHGEF12
1014	RGS14
1015	KMT2B
1016	DAK
1017	PTPN6
1018	BTN3A1
1019	DUSP1
1020	MEF2D
1021	HLA-DQB1
1022	STAT2
1023	CMA1
1024	BCL2L15
1025	CSF2RA
1026	ARF3
1027	U11
1028	NCR3
1029	DAPP1
1030	SERPIND1
1031	MSLN
1032	MAML1
1033	GALM
1034	TSPAN5
1035	TIA1
1036	IL2RB
1037	TNFRSF13B
1038	MAS1
1039	EPS8L2
1040	COL4A1
1041	MRPL34
1042	ZSCAN1
1043	LEF1
1044	SLC22A12
1045	S100A5
1046	PPIH
1047	HTRA1
1048	CHM
1049	MGST1
1050	SPDEF
1051	POSTN
1052	NOX1
1053	RPA1
1054	TBX2
1055	CDH15
1056	CFHR4
1057	SMYD2
1058	AMY1A
1059	LCE4A
1060	AMIGO2
1061	SLC26A4
1062	RBP3
1063	PRDM1
1064	CSN2
1065	NFKBIE
1066	NOB1
1067	RET
1068	FCAR
1069	RGMA
1070	PNPLA7
1071	SIGLEC10
1072	WWP2
1073	TRAF3IP2
1074	ADCY5
1075	SMIM3
1076	IL20RA
1077	SHMT1
1078	ROCK2
1079	MST1
1080	PROKR2
1081	HOXD9
1082	SENP6
1083	TOM1
1084	LAMA5
1085	FCER1A
1086	IDO1
1087	GP5
1088	BTG3
1089	LAMB3
1090	MT-ND2
1091	ILF2
1092	hsa-miR-199a-3p
1093	SHB
1094	CAST
1095	CD9
1096	SH3GL1
1097	SLCO4A1
1098	PKIA
1099	TIGIT
1100	COL9A1
1101	MT1H
1102	TBC1D4
1103	RRM1
1104	UBTF
1105	TNFRSF10B
1106	VAMP2
1107	AC009948.5
1108	PPARA
1109	GTPBP3
1110	RUNX1
1111	OCA2
1112	IL26
1113	hsa-miR-193a-3p
1114	ZMPSTE24
1115	LECT1
1116	CALU
1117	SPATA9
1118	YBX1
1119	METTL21B
1120	TOP1
1121	NUP88
1122	UBE2A
1123	SPDL1
1124	DOT1L
1125	MCF2
1126	TPH1
1127	CTHRC1
1128	CRH
1129	hsa-miR-218-5p
1130	TPT1
1131	HLX
1132	FANCB
1133	USP38
1134	KDM4A
1135	AURKB
1136	CUL1
1137	ESR1
1138	USP17L26
1139	hsa-miR-425-5p
1140	ZNF816
1141	PTGDR2
1142	IL3RA
1143	EDC4
1144	RP1-142L7.5
1145	UHRF1
1146	ARID5A
1147	INPPL1
1148	GSTT2B
1149	TJP2
1150	P2RX2
1151	TCEB1
1152	DGCR14
1153	NTRK2
1154	LILRA2
1155	COL9A2
1156	ABCA13
1157	LMLN
1158	WNT16
1159	CEL
1160	ATF6B
1161	CBL
1162	SCHIP1
1163	PTGER2
1164	MBTPS1
1165	IL12RB2
1166	KLF10
1167	SLC5A4
1168	TIMELESS
1169	DCC
1170	RAPGEF1
1171	TMEM258
1172	MAFB
1173	G3BP1
1174	ADAM11
1175	MYH3
1176	CCL7
1177	hsa-miR-4512
1178	CALCOCO2
1179	GSTP1
1180	ARRB2
1181	CYP2R1
1182	RHOD
1183	CMPK2
1184	TWIST2
1185	MPP3
1186	SEPT4
1187	hsa-miR-4290
1188	DSC2
1189	CPA3
1190	ADAM10
1191	ZGPAT
1192	IFNLR1
1193	ZBTB32
1194	NID1
1195	ETS2
1196	CHGA
1197	SIK2
1198	MGAT5
1199	AIMP1
1200	NPTX2
1201	GALNT18
1202	HTR3A
1203	RPS6KB2
1204	ADH1A
1205	HDGF
1206	ITGAM
1207	CALCA
1208	SNRPD1
1209	GPT2
1210	ACO1
1211	CDH4
1212	DTX4
1213	OTUB1
1214	hsa-miR-98-5p
1215	GBP4
1216	ITGB4
1217	DUOXA2
1218	IKBKG
1219	MAPK1
1220	CD96
1221	CRMP1
1222	SOX10
1223	COL15A1
1224	AGER
1225	HBB
1226	SNRPC
1227	RPS27A
1228	IRG1
1229	INHBA
1230	EMR1
1231	KDM3A
1232	GZMM
1233	RCAN1
1234	SGPL1
1235	PDGFC
1236	CYP2A6
1237	MMP23B
1238	HAAO
1239	LAYN
1240	IFITM5
1241	DUSP6
1242	CTRL
1243	RP13-143G15.4
1244	DCN
1245	DDX5
1246	OPRM1
1247	PSG2
1248	CYP11B1
1249	USP8
1250	CSN3
1251	MAP3K8
1252	SPAM1
1253	MAP2K4
1254	PSMD7
1255	hsa-miR-106a-5p
1256	APOC3
1257	CLCF1
1258	CCNE2
1259	IFRD1
1260	UGDH
1261	PNPLA1
1262	TGFB3
1263	FAM223A
1264	hsa-miR-766-3p
1265	FOXJ1
1266	PCSK5
1267	CXCL17
1268	ETS1
1269	PLK3
1270	FN1
1271	TRADD
1272	NPPB
1273	SLC2A14
1274	hsa-miR-195-5p
1275	ARNTL2
1276	BBC3
1277	TESPA1
1278	HSPB6
1279	SNW1
1280	DKK4
1281	TROVE2
1282	MAGEE1
1283	HIST2H2BE
1284	TBXA2R
1285	MAPRE2
1286	SLC16A8
1287	PKM
1288	IRS2
1289	SEMA3C
1290	PNMT
1291	CD300A
1292	G6PC
1293	CACNA1D
1294	FMR1
1295	ANKS1A
1296	DAB2
1297	ELAVL2
1298	PRKD1
1299	CD200
1300	LTB
1301	SBDS
1302	TBL1X
1303	PLXNB3
1304	PLXNC1
1305	GBP2
1306	DNAJB1
1307	HLF
1308	TBX21
1309	hsa-miR-3135b
1310	ABCA1
1311	PPFIA1
1312	ITGA3
1313	XPO5
1314	DECR1
1315	PPP1R1B
1316	MSH6
1317	KCNB1
1318	hsa-miR-143-3p
1319	ACVR2B
1320	RAP1A
1321	MIA
1322	SNRPN
1323	hsa-miR-25-3p
1324	TRIM21
1325	NME1-NME2
1326	E2F1
1327	ATP12A
1328	ASIC4
1329	SLC25A18
1330	NMU
1331	UBE2D1
1332	CHRDL2
1333	ROS1
1334	TMEM64
1335	SERPINA4
1336	ITGA5
1337	PLA2G5
1338	CSNK1D
1339	SLC20A1
1340	CFHR3
1341	MORC3
1342	PRDX6
1343	SAE1
1344	TARSL2
1345	HLA-DQB1-AS1
1346	INPP5B
1347	XRCC1
1348	TRBV11
1349	FGFR3
1350	FCGR1A
1351	BRD1
1352	ADAM7
1353	BACH2
1354	LEAP2
1355	SIGLEC1
1356	RARB
1357	hsa-miR-299-3p
1358	SCN5A
1359	RNF112
1360	AOC1
1361	CYP27B1
1362	CLDN3
1363	STX1B
1364	RRAS2
1365	PODXL
1366	TCTE1
1367	C1orf141
1368	SESN3
1369	NFATC2IP
1370	PMVK
1371	CYP2C19
1372	MGA
1373	KLK4
1374	hsa-miR-708-5p
1375	PLA2G2E
1376	ABCA3
1377	hsa_circ_001280
1378	PTPN13
1379	TRIM13
1380	PKN1
1381	CX3CL1
1382	SH2D3A
1383	FGF13
1384	RHOB
1385	TACR3
1386	MGAT4A
1387	FKBP1C
1388	ITCH
1389	HTR2A
1390	BCL9L
1391	IGF2R
1392	TJP3
1393	FBLN2
1394	DHRS3
1395	PSMD4
1396	TCEB2
1397	CXXC5
1398	NUP98
1399	IL1RL2
1400	HHIPL1
1401	hsa-miR-363-3p
1402	NAIP
1403	ALOX12
1404	ZFP36L1
1405	PIDD1
1406	ATF3
1407	EHD3
1408	FAP
1409	TSNAX
1410	hsa-let-7a-5p
1411	hsa-miR-130a-3p
1412	PON3
1413	GPR119
1414	SIN3A
1415	SUCLG2
1416	NKX2-3
1417	CLCN7
1418	FAM107B
1419	DEF6
1420	LY75
1421	TFDP1
1422	H6PD
1423	FAM126A
1424	REV1
1425	NEAT1
1426	RNF31
1427	MAP3K3
1428	DHX33
1429	DLG4
1430	MUC16
1431	ZNF740
1432	SDC4
1433	SLC6A3
1434	GCLM
1435	PRKAA2
1436	MED1
1437	GGCX
1438	ADAMDEC1
1439	VSIG2
1440	CA8
1441	NTSR1
1442	PIR
1443	LPA
1444	TPM2
1445	TRIB1
1446	hsa-miR-15b-5p
1447	SIRT1
1448	BMP2
1449	ZBTB10
1450	ULBP1
1451	ANKRD22
1452	hsa-miR-26b-5p
1453	NRP1
1454	RNF2
1455	SLC7A5
1456	PLEKHM1
1457	HIST1H2BN
1458	FBXL19
1459	YAP1
1460	OSTF1
1461	PHRF1
1462	SAG
1463	TRDMT1
1464	RHOF
1465	PTEN
1466	PARVB
1467	MSC
1468	VAMP3
1469	ALYREF
1470	PDE2A
1471	TH
1472	SHH
1473	KCNQ2
1474	FABP4
1475	DLG1
1476	NCF4
1477	PDHX
1478	MAP3K2
1479	MUC4
1480	STK39
1481	LIPE
1482	PIK3C2A
1483	PRMT6
1484	RPE65
1485	NLRP9
1486	CA2
1487	FCGR1B
1488	EED
1489	RP3-395M20.8
1490	PHF20
1491	IL31RA
1492	hsa-miR-4764-5p
1493	hsa-miR-4769-5p
1494	FOXE1
1495	RPL12
1496	hsa-miR-342-3p
1497	TXN2
1498	PICALM
1499	NR1D1
1500	NLRX1
1501	WDFY3
1502	ALB
1503	hsa-miR-573
1504	NHP2
1505	hsa-miR-1275
1506	EIF5B
1507	SUGP1
1508	CGB8
1509	ORMDL3
1510	EMR2
1511	CX3CR1
1512	TSPAN33
1513	FLII
1514	GPX6
1515	TRPA1
1516	PLK2
1517	PPP2CB
1518	SERPINB1
1519	PRKAA1
1520	C7orf72
1521	IK
1522	BMP8B
1523	PSMB9
1524	XCR1
1525	NDUFS4
1526	ULK1
1527	ACVR1B
1528	FCN1
1529	LINC01272
1530	RPS3A
1531	NPC1L1
1532	MYOD1
1533	PSME4
1534	NTRK1
1535	TRIM26
1536	E2F8
1537	METRN
1538	KCNA2
1539	MAOA
1540	hsa-miR-1236-3p
1541	NPTN
1542	hsa-miR-320c
1543	CENPW
1544	MVP
1545	KREMEN1
1546	GPX1
1547	FOXL1
1548	BPIFA2
1549	FOXK1
1550	MYH14
1551	BCR
1552	GNAO1
1553	HTD2
1554	TPGS2
1555	SLC38A3
1556	MIA3
1557	HHAT
1558	AHSG
1559	MED17
1560	LY96
1561	ANO1
1562	RAPGEF4
1563	SP4
1564	HIVEP2
1565	RP11-345M22.2
1566	CD276
1567	MASP2
1568	BRD2
1569	RAB27B
1570	VIP
1571	ARHGEF2
1572	LGALS13
1573	ENSP00000459962
1574	COL9A3
1575	hsa-miR-126-5p
1576	DKK2
1577	PSMB8
1578	PSAT1
1579	SH3KBP1
1580	hsa-miR-34c-5p
1581	hsa-miR-216a-5p
1582	DOK7
1583	IRAK4
1584	WDFY4
1585	IRGM
1586	NMUR1
1587	ASPG
1588	RMRP
1589	E2F6
1590	MEG9
1591	GALNS
1592	EHMT2
1593	SLC6A13
1594	SCG2
1595	TREM2
1596	MT1E
1597	C4BPB
1598	MSH2
1599	CMYA5
1600	RTCB
1601	KLF3-AS1
1602	AVIL
1603	HSPE1
1604	CD5
1605	CARD9
1606	MXRA5
1607	SLC17A6
1608	SFRP4
1609	ADAMTS12
1610	PRKDC
1611	RPAIN
1612	hsa-miR-204-3p
1613	CD40LG
1614	GRB10
1615	HMBS
1616	LINC00638
1617	CLDN15
1618	CAPRIN1
1619	hsa-miR-503-5p
1620	MT-CYB
1621	MGAT1
1622	SLC15A3
1623	FLT3
1624	LMOD1
1625	ENTPD8
1626	CLEC4A
1627	ZC3H12D
1628	HDAC9
1629	CCDC88B
1630	ZC3HAV1
1631	WNT7B
1632	EOMES
1633	hsa-miR-17-3p
1634	COL12A1
1635	CAPN8
1636	NKD1
1637	TSIX
1638	WNT8A
1639	FFAR1
1640	ESD
1641	APPBP2
1642	FGFRL1
1643	FPGS
1644	MC3R
1645	HRAS
1646	ENTPD2
1647	NRGN
1648	IFNA5
1649	PTBP2
1650	STAT6
1651	AQP3
1652	C11orf48
1653	RGS10
1654	RP11-63K6.7
1655	PTPRC
1656	LINC00158
1657	GAB1
1658	AK3
1659	RSPO3
1660	JAZF1
1661	PIK3C3
1662	PGK1
1663	ETV4
1664	FBLIM1
1665	CCR8
1666	OLFML3
1667	USP17L25
1668	CCL11
1669	ST13
1670	ADAMTS13
1671	PRDM2
1672	EGLN3
1673	GLP1R
1674	IGFBP5
1675	TPM3
1676	SLCO2B1
1677	UBAC2
1678	GLO1
1679	OXTR
1680	hsa-miR-129-2-3p
1681	CRTC2
1682	DDOST
1683	DDAH1
1684	DRAM1
1685	TCIRG1
1686	MPHOSPH9
1687	FUT4
1688	MAPK14
1689	CSNK1E
1690	CDO1
1691	MRPL49
1692	LZTS1-AS1
1693	RALY
1694	TRPS1
1695	SETD7
1696	PIK3R4
1697	UBE2G1
1698	ABHD6
1699	FZD8
1700	KLF16
1701	HSP90B1
1702	APEH
1703	LARP1
1704	PIM1
1705	NOTCH2
1706	PSMG2
1707	HSPB2
1708	SAMSN1
1709	PPP3R1
1710	ELANE
1711	KLK8
1712	IL9
1713	ATG16L2
1714	RP11-554J4.1
1715	PTK6
1716	ILK
1717	FCF1
1718	NOTCH4
1719	PDHB
1720	ABCC8
1721	DLK1
1722	FTH1
1723	LAG3
1724	RELA
1725	CD52
1726	NUMA1
1727	CTSS
1728	hsa_circ_001168
1729	TMEM194B
1730	SLC44A4
1731	hsa-miR-1
1732	SP3
1733	GLG1
1734	ALOX12B
1735	AC007182.6
1736	ESM1
1737	C8G
1738	ABCF1
1739	ORAI1
1740	ASIC3
1741	OTC
1742	hsa-miR-423-3p
1743	hsa_circ_002083
1744	UCA1
1745	hsa-miR-543
1746	AKT3
1747	UBE2E3
1748	COL3A1
1749	hsa-miR-32-5p
1750	PHTF1
1751	hsa-miR-342-5p
1752	BCL10
1753	MFN1
1754	GRK6
1755	NF1
1756	HADH
1757	RASIP1
1758	SLCO2A1
1759	COL1A2
1760	ATP6V1G1
1761	PRH2
1762	BMP4
1763	S100Z
1764	SERPINF1
1765	JDP2
1766	KIR3DL3
1767	GCG
1768	FKBP2
1769	SELP
1770	DUX4L3
1771	HPSE2
1772	RBFOX1
1773	GCSAM
1774	CDC42
1775	FTCD
1776	TRIM24
1777	HABP2
1778	ICAM5
1779	YPEL5
1780	UMOD
1781	EBF1
1782	ZNF44
1783	SLC27A1
1784	PPARD
1785	TNFSF15
1786	SNORA52
1787	EDNRA
1788	UGT1A9
1789	TNFSF4
1790	ALDH1L1
1791	IVL
1792	DCK
1793	B3GNT2
1794	TAC4
1795	IL17F
1796	SNORD94
1797	F2RL1
1798	PDGFRA
1799	STXBP6
1800	ARPC5
1801	MIB2
1802	ING4
1803	COL4A3BP
1804	SP2
1805	YWHAE
1806	ARID1A
1807	ZEB2
1808	DYRK1A
1809	hsa-miR-483-5p
1810	FOSL1
1811	IL1RAP
1812	SAMHD1
1813	UCN3
1814	RBBP4
1815	PIKFYVE
1816	RAG2
1817	NTF4
1818	ATP6V1F
1819	WNT5B
1820	MB21D1
1821	AVP
1822	SMYD3
1823	TTR
1824	E2F7
1825	GLCCI1
1826	PTPRT
1827	GSTA2
1828	PODN
1829	MAT2A
1830	BID
1831	CTSV
1832	F3
1833	ACRV1
1834	YTHDC1
1835	MMP15
1836	CD4
1837	CRADD
1838	IKBKB
1839	P2RX3
1840	RALA
1841	MYCBP
1842	NAA10
1843	FES
1844	TRIM27
1845	VAMP7
1846	FGF19
1847	EPHB2
1848	PGM3
1849	VTN
1850	hsa-miR-5571-3p
1851	FAS
1852	VASH1
1853	GPBAR1
1854	TICAM2
1855	S100A7A
1856	EGFL7
1857	NEDD9
1858	AMICA1
1859	DBH
1860	PLGLB1
1861	SOST
1862	SPARCL1
1863	SMC3
1864	SFN
1865	ACTA1
1866	AREG
1867	DDX17
1868	NOS1
1869	INPP5D
1870	CSF1
1871	DNASE1
1872	LY6G5C
1873	MED15
1874	CTSZ
1875	HIST1H2BG
1876	hsa-miR-487b-3p
1877	ADH1B
1878	GIMAP5
1879	OIP5-AS1
1880	CETP
1881	CLECL1
1882	CLDN11
1883	PITPNM2
1884	ST3GAL3
1885	DUSP3
1886	RSPH3
1887	PRRG2
1888	SLU7
1889	hsa-miR-34a-3p
1890	GOLGB1
1891	GLI3
1892	PYY
1893	CD248
1894	RAVER1
1895	RNF128
1896	PLEKHO1
1897	CES1
1898	CALCR
1899	ATF5
1900	MARS2
1901	PANX1
1902	DOC2A
1903	ABCC4
1904	MAPK9
1905	GPSM2
1906	FAT1
1907	hsa-miR-125a-5p
1908	FOXO1
1909	RHCE
1910	PDCD5
1911	FBXW8
1912	SYNE1
1913	hsa-miR-142-5p
1914	CTSF
1915	BCL6
1916	CWC15
1917	TOLLIP
1918	SLC15A4
1919	F2RL3
1920	ITGA1
1921	UBE2I
1922	MRPS7
1923	IFNA17
1924	PBX2
1925	POLI
1926	CASP8
1927	hsa-miR-10b-5p
1928	NDRG1
1929	KPNA4
1930	GGPS1
1931	IL24
1932	MT-ND4
1933	TPSAB1
1934	ARHGEF16
1935	FTHL17
1936	KRAS
1937	CCR10
1938	GLRX3
1939	ST7L
1940	PDX1
1941	ZNF644
1942	HIST1H3J
1943	CBFB
1944	CCL22
1945	SRSF1
1946	NLRP1
1947	RXRG
1948	MRPL28
1949	DNMT1
1950	TIMP4
1951	OPRL1
1952	GPC2
1953	CDH22
1954	AURKA
1955	LACRT
1956	IL20
1957	SFTPA2
1958	C20orf181
1959	NLRP4
1960	ARNT
1961	SCIMP
1962	SNHG1
1963	RAET1E
1964	CHST2
1965	WIBG
1966	TXNRD2
1967	hsa-miR-18b-5p
1968	LNPEP
1969	MAZ
1970	ZMIZ1
1971	PADI6
1972	FOXP3
1973	ISL1
1974	FNDC5
1975	RASAL1
1976	IL12RB1
1977	ALPL
1978	BRINP3
1979	HCP5
1980	SETD6
1981	SLC7A7
1982	TRPM7
1983	UCHL1
1984	DNAJA1
1985	LTBP2
1986	FLOT2
1987	CPNE1
1988	RP11-613D13.5
1989	TRAP1
1990	GRK1
1991	SCOC
1992	MUC13
1993	PAPPA
1994	THBS2
1995	RBMS2
1996	SPRED2
1997	SNORD48
1998	RGS2
[truncated: 4,838 more rows]

## Sheet: RA Filtered Genes
	Gene Names
0	UBE2L3
1	IL22
2	hsa-miR-146a-5p
3	ADAM17
4	DHODH
5	HLA-DQA1
6	CSF1
7	PTPRC
8	ANXA5
9	CD68
10	IL6ST
11	CXCR5
12	LACC1
13	SLC11A1
14	STAT5B
15	CTLA4
16	ICAM1
17	SAA1
18	RASGRP1
19	JUN
20	REL
21	CCR2
22	RCAN1
23	IL5
24	FOS
25	INS
26	HLA-DQB1
27	CD2
28	CCR1
29	TRAF6
30	IL1R1
31	TNFAIP3
32	CD27
33	CD28
34	TNFRSF25
35	IL2RB
36	IL1A
37	ADAMTS5
38	MMP13
39	IL13
40	CXCL12
41	POU3F1
42	PIP4K2C
43	MMP3
44	ANKRD55
45	IL17A
46	STAT5A
47	PADI2
48	C3
49	FCGR2B
50	CD19
51	IRAK1
52	PRDM1
53	IL33
54	TNFSF13B
55	CCR7
56	IFNA1
57	ENSP00000387760
58	FN1
59	LEP
60	TNFRSF10A
61	ACE
62	ELANE
63	ACE2
64	IL9
65	ITGAX
66	PPARG
67	TIMP1
68	COMP
69	PRTN3
70	ENSP00000417517
71	CSF3
72	TNFRSF1B
73	STAT1
74	ALB
75	CCL5
76	SPP1
77	MAPK3
78	CXCL1
79	TNFRSF14
80	HLA-DPB1
81	CCL2
82	C5
83	NLRP3
84	CX3CR1
85	TYK2
86	CRP
87	CASP1
88	NFKBIL1
89	GPT
90	SAA2
91	CCR5
92	TLR8
93	TLR4
94	MEFV
95	LTA
96	IRF5
97	IL7
98	AKT1
99	PRF1
100	IKZF3
101	TBX21
102	RUNX2
103	SELE
104	TLE3
105	GPR29
106	NFKBIA
107	FGF2
108	IL15
109	CXCR4
110	TAGAP
111	RBPJ
112	PRKCQ
113	CD80
114	PXK
115	NOD2
116	CD86
117	VCAM1
118	TRIM21
119	RUNX1
120	PADI6
121	FOXP3
122	CCL4
123	BLK
124	BCL2
125	IL7R
126	IFNG
127	CCRL2
128	IL17RA
129	MPO
130	CD247
131	PTPN2
132	S100A12
133	HLA-B
134	TLR5
135	CD58
136	HMGB1
137	MMP1
138	BGLAP
139	TNF
140	CXCL13
141	SOCS3
142	GZMB
143	STAT4
144	CXCL9
145	CD69
146	HLA-G
147	SPRED2
148	ADIPOQ
149	PTGS2
150	FCGR1A
151	NFATC1
152	TLR9
153	FASLG
154	ACTB
155	CD276
156	TLR7
157	IL18
158	TLR3
159	HLA-DRB1
160	HIF1A
161	CXCR3
162	PTPN22
163	IL17F
164	IL6R
165	CTSK
166	ACP5
167	AFF3
168	JAK2
169	CCL3
170	IL1B
171	IL6
172	IGF1
173	MMP2
174	JAK3
175	SRC
176	TTR
177	MIF
178	CX3CL1
179	IL21
180	CXCL8
181	JAK1
182	SYK
183	CXCL10
184	CCL20
185	WISP3
186	MMP9
187	CD5
188	IRF8
189	IL23R
190	CD4
191	FCGR3A
192	FCGR2A
193	CD40LG
194	TLR2
195	PADI3
196	CD44
197	IL2RA
198	CD40
199	IL2
200	CCL21
201	FCGR3B
202	IFNB1
203	GATA3
204	STAT3
205	HLA-A
206	KIF5A
207	IL10
208	ZFP36L1
209	PTH
210	CSF2
211	TNFRSF1A
212	CXCL2
213	CMKBR6
214	CASP3
215	PADI4
216	FAS
217	TNFSF11
218	VEGFA
219	TLR1
220	ACAN
221	ITGAM
222	ARID5B
223	SELL
224	MYD88
225	CD8A
226	IL4
227	TRAF1
228	GAPDH
229	IL1RN
230	AGBL2

## Sheet: SLE Pre-Filtered Genes
	Gene Names
0	7SK
1	KYNU
2	LA16c-360H6.3
3	LACC1
4	LAG3
5	LAIR1
6	LAIR2
7	LAMA3
8	LAMB1
9	LAMC1
10	LAMC2
11	LAMC2
12	LAMP1
13	LAMP2
14	LAMP3
15	LAMP5
16	LAMTOR5
17	LAPTM5
18	LAT
19	LAT2
20	LAT2
21	LATS2
22	LBH
23	LBH
24	LBP
25	LBR
26	LCAT
27	LCE3B
28	LCE3C
29	LCK
30	LCN1
31	LCN2
32	LCN9
33	LCP1
34	LCP2
35	LCT
36	LDB3
37	LDHA
38	LDHB
39	LEF1
40	LEP
41	LEPR
42	LEPREL2
43	LGALS1
44	LGALS13
45	LGALS3
46	LGALS3BP
47	LGALS4
48	LGALS7
49	LGALS7B
50	LGALS8
51	LGALS9
52	LGI1
53	LGMN
54	LGR5
55	LHCGR
56	LIF
57	LIFR
58	LIG1
59	LILRA1
60	LILRA2
61	LILRA4
62	LILRA5
63	LILRA6
64	LILRB1
65	LILRB2
66	LILRB3
67	LILRB4
68	LILRB5
69	LIME1
70	LIMK1
71	LIMK1
72	LIMS1
73	LIMS2
74	LIN28A
75	LINC00158
76	LINC00162
77	LINC00173
78	LINC00271
79	LINC00951
80	LINC01015
81	LINC01098
82	LINC01185
83	LINC01193
84	LINC01194
85	LINC01239
86	LINC01288
87	LINC-ROR
88	LIPA
89	LIPC
90	LIPE
91	LIPG
92	LITAF
93	LMAN1
94	LMBRD2
95	LMLN
96	LMNA
97	LMNB1
98	LMNB2
99	LMNTD2
100	LMO2
101	LNPEP
102	LNX1
103	LOR
104	LOX
105	LOXL2
106	LPA
107	LPAR1
108	LPAR4
109	LPCAT3
110	LPIN2
111	LPL
112	LPO
113	LPP
114	LPP
115	LPXN
116	LRBA
117	LRG1
118	LRP1
119	LRP1B
120	LRP2
121	LRP4
122	LRP5
123	LRP6
124	LRP8
125	LRPAP1
126	LRR1
127	LRRC16A
128	LRRC18
129	LRRC18
130	LRRC20
131	LRRC25
132	LRRC25
133	LRRC31
134	LRRC32
135	LRRC34
136	LRRC3C
137	LRRC56
138	LRRC59
139	LRRFIP1
140	LRRIQ4
141	LRRK2
142	LSM1
143	LSM10
144	LSM11
145	LSM14A
146	LSM2
147	LSM3
148	LSM4
149	LSM4
150	LSM6
151	LSM8
152	LSP1
153	LST1
154	LTA
155	LTA4H
156	LTB
157	LTB4R
158	LTBP1
159	LTBR
160	LTF
161	LTK
162	LTK
163	LTK
164	LUM
165	LY6E
166	LY6G5B
167	LY6G5B
168	LY6G5C
169	LY6G5C
170	LY6G6C
171	LY6G6D
172	LY6G6F
173	LY75
174	LY86
175	LY9
176	LY96
177	LYN
178	LYN
179	LYST
180	LYST
181	LYVE1
182	LYZ
183	MAD2L1
184	MADCAM1
185	MAF
186	MAFB
187	MAG
188	MAGEA3
189	MAGEB1
190	MAGEB2
191	MAGI3
192	MAGI3
193	MAGT1
194	MALT1
195	MAMDC4
196	MAN1C1
197	MAN2A1
198	MAN2B1
199	MANBA
200	MANF
201	MAOA
202	MAP1A
203	MAP1LC3A
204	MAP1LC3B
205	MAP1LC3C
206	MAP2
207	MAP2K1
208	MAP2K2
209	MAP2K3
210	MAP2K4
211	MAP2K6
212	MAP2K7
213	MAP3K1
214	MAP3K12
215	MAP3K13
216	MAP3K14
217	MAP3K3
218	MAP3K5
219	MAP3K6
220	MAP3K7
221	MAP3K8
222	MAP4K1
223	MAP4K2
224	MAP4K3
225	MAP4K4
226	MAP4K5
227	MAPK1
228	MAPK10
229	MAPK11
230	MAPK12
231	MAPK13
232	MAPK14
233	MAPK3
234	MAPK7
235	MAPK8
236	MAPK9
237	MAPKAPK2
238	MAPKAPK2
239	MAPKAPK3
240	MAPT
241	MARCH1
242	MARCH5
243	MARCKS
244	MARCO
245	MARK2
246	MASP1
247	MASP2
248	MATK
249	MATN1
250	MAVS
251	MAZ
252	MB
253	MB21D1
254	MBD2
255	MBD4
256	MBL2
257	MBNL1
258	MBP
259	MC1R
260	MC2R
261	MC4R
262	MC5R
263	MCAM
264	MCCD1
265	MCF2
266	MCHR1
267	MCL1
268	MCM10
269	MCM2
270	MCM3
271	MCM4
272	MCM5
273	MCM6
274	MCM7
275	MDC1
276	MDFIC
277	MDGA2
278	MDK
279	MDM2
280	MDS2
281	MECOM
282	MECP2
283	MED11
284	MED14
285	MEF2A
286	MEF2C
287	MEF2D
288	MEFV
289	MEG8
290	MEGF10
291	MEIS1
292	MEPCE
293	MERTK
294	MEST
295	MET
296	METTL14
297	METTL3
298	MEX3C
299	MFGE8
300	MFHAS1
301	MFN1
302	MFN2
303	MGA
304	MGAM
305	MGAT4A
306	MGAT5
307	MGAT5
308	MGEA5
309	MGMT
310	MGP
311	MIAT
312	MICA
313	MICB
314	MID1
315	MID2
316	MIEN1
317	MIF
318	MIF4GD
319	MILR1
320	MINK1
321	MINK1
322	MIR155HG
323	MIR17HG
324	MIR7-3HG
325	MITF
326	MKI67
327	MKL1
328	MKRN2
329	MLANA
330	MLH1
331	MLKL
332	MLLT4
333	MLST8
334	MMACHC
335	MME
336	MMEL1
337	MMP1
338	MMP10
339	MMP12
340	MMP13
341	MMP14
342	MMP15
343	MMP2
344	MMP24
345	MMP25
346	MMP28
347	MMP3
348	MMP7
349	MMP8
350	MMP9
351	MN1
352	MNDA
353	MOG
354	MOGS
355	MORC3
356	MOV10
357	MOXD1
358	MPC1
359	MPL
360	MPO
361	MRAP
362	MRC1
363	MRE11A
364	MRFAP1L1
365	MRPL4
366	MRPS7
367	MRPS7
368	MRS2
369	MS4A1
370	MS4A2
371	MS4A4A
372	MSH2
373	MSH5
374	MSH5
375	MSH6
376	MSL3
377	MSLN
378	MSN
379	MSR1
380	MST1R
381	MST4
382	MSTN
383	MT1G
384	MT1X
385	MT2A
386	MT-ATP6
387	MT-ATP8
388	MT-CO1
389	MT-CO2
390	MT-CO3
391	MT-CYB
392	MTHFR
393	MTMR3
394	MT-ND1
395	MT-ND2
396	MT-ND4
397	MT-ND6
398	MTOR
399	MTR
400	MTRR
401	MTTP
402	MTUS1
403	MTUS2
404	MUC1
405	MUC15
406	MUC16
407	MUC21
408	MUC22
409	MUC4
410	MUC5AC
411	MUC5B
412	MUC7
413	MUL1
414	MUS81
415	MUSK
416	MUT
417	MVK
418	MX1
419	MX2
420	MYB
421	MYBPH
422	MYC
423	MYCN
424	MYD88
425	MYH1
426	MYH10
427	MYH11
428	MYH6
429	MYH7
430	MYH7B
431	MYH9
432	MYL2
433	MYL9
434	MYLK
435	MYO1C
436	MYO1E
437	MYO1F
438	MYO9B
439	MYOC
440	MYOCD
441	MYOD1
442	MYOF
443	MYOG
444	MYOM2
445	MYSM1
446	MZB1
447	MZF1
448	NAA10
449	NAA25
450	NAALADL1
451	NAALADL2
452	NAB1
453	NAB1
454	NADSYN1
455	NADSYN1
456	NAGA
457	NAIP
458	NAMPT
459	NANOG
460	NAP1L3
461	NARS
462	NARS2
463	NASP
464	NAT10
465	NAT2
466	NAT9
467	NBEAL1
468	NBR1
469	NCAM1
470	NCAPG
471	NCBP1
472	NCF1
473	NCF2
474	NCF2
475	NCF2
476	NCF4
477	NCK1
478	NCK2
479	NCKAP1L
480	NCL
481	NCOA1
482	NCOA2
483	NCOA3
484	NCOA5
485	NCOA5
486	NCOR1
487	NCOR2
488	NCR1
489	NCR2
490	NCR3
491	NCR3LG1
492	NDFIP1
493	NDN
494	NDUFA6
495	NDUFAB1
496	NDUFB1
497	NDUFS3
498	NEAT1
499	NEDD4
500	NEDD8
501	NEFH
502	NEFL
503	NEFM
504	NEGR1
505	NEIL3
506	NEK7
507	NELFCD
508	NELFE
509	NELFE
510	NELL1
511	NES
512	NEU1
513	NEU1
514	NEU3
515	NEURL3
516	NF1
517	NFASC
518	NFAT5
519	NFATC1
520	NFATC2
521	NFATC3
522	NFE2
523	NFE2L2
524	NFIA
525	NFIL3
526	NFKB1
527	NFKB2
528	NFKBIA
529	NFKBIB
530	NFKBID
531	NFKBIE
532	NFKBIL1
533	NFKBIZ
534	NFYA
535	NFYB
536	NGF
537	NGFR
538	NID1
539	NID1
540	NKAP
541	NKG7
542	NKTR
543	NKX2-3
544	NKX2-5
545	NLN
546	NLRC3
547	NLRC4
548	NLRC5
549	NLRP1
550	NLRP10
551	NLRP11
552	NLRP12
553	NLRP13
554	NLRP14
555	NLRP2
556	NLRP3
557	NLRP4
558	NLRP5
559	NLRP6
560	NLRP7
561	NLRP9
562	NLRX1
563	NME1
564	NME2
565	NMI
566	NMNAT2
567	NMT1
568	NNT
569	NOD1
570	NOD2
571	NOG
572	NONO
573	NOS1
574	NOS2
575	NOS3
576	NOSIP
577	NOTCH1
578	NOTCH2
579	NOTCH3
580	NOTCH4
581	NOV
582	NOX1
583	NOX4
584	NOX5
585	NPC1
586	NPHS1
587	NPHS2
588	NPIPA1
589	NPIPB6
590	NPM1
591	NPPA
592	NPPB
593	NPPC
594	NPTN
595	NPTX1
596	NPTXR
597	NPY
598	NQO1
599	NQO2
600	NR0B2
601	NR1D1
602	NR1H2
603	NR1H3
604	NR1H4
605	NR1I2
606	NR1I3
607	NR2F2
608	NR2F6
609	NR3C1
610	NR3C2
611	NR4A1
612	NR4A2
613	NR4A3
614	NR5A1
615	NRAS
616	NRBF2
617	NRG1
618	NRGN
619	NRIR
620	NRON
621	NRP1
622	NSA2
623	NSFL1C
624	NSUN2
625	NSUN6
626	NT5C
627	NT5C1A
628	NT5E
629	NTAN1
630	NTF3
631	NTN1
632	NTRK1
633	NTRK2
634	NTSR1
635	NUBP2
636	NUCB1
637	NUDT10
638	NUDT15
639	NUF2
640	NUMA1
641	NUMB
642	NUP210
643	NUP62
644	NUP85
645	NUP98
646	NUPR1
647	NXF1
648	NXPE3
649	OAS1
650	OAS2
651	OAS3
652	OASL
653	OAT
654	OAZ1
655	OBBP2
656	OBP2A
657	OCA2
658	OCLN
659	OCSTAMP
660	ODC1
661	ODF2L
662	OGDH
663	OGG1
664	OGT
665	OLFM4
666	OLIG3
667	OLR1
668	OMD
669	OMG
670	OPA1
671	OPN1LW
672	OPRM1
673	OPTN
674	OR12D2
675	OR2H2
676	OR2K2
677	OR4C16
678	OR5K2
679	OR5V1
680	OR7D4
681	OR8D4
682	ORAI1
683	ORM1
684	ORM2
685	ORMDL3
686	ORMDL3
687	OSM
688	OSMR
689	OTUB1
690	OTUD1
691	OTUD3
692	OTUD5
693	OTUD7B
694	OTULIN
695	OVOL1
696	OXCT1
697	OXT
698	OXTR
699	P2RX1
700	P2RX4
701	P2RX7
702	P2RY1
703	P2RY11
704	P2RY12
705	P2RY13
706	P2RY14
707	P2RY2
708	P2RY6
709	P2RY8
710	P4HB
711	PABPC1
712	PABPC4
713	PABPN1
714	PACERR
715	PACSIN1
716	PADI1
717	PADI2
718	PADI3
719	PADI4
720	PADI6
721	PAEP
722	PAG1
723	PANX1
724	PANX2
725	PANX3
726	PAPOLG
727	PAPPA
728	PARK2
729	PARK7
730	PARN
731	PARP1
732	PARP10
733	PARP12
734	PARP14
735	PARP9
736	PARVB
737	PARVG
738	PATZ1
739	PAX2
740	PAX4
741	PAX5
742	PAX6
743	PBX1
744	PBX2
745	PC
746	PCAT2
747	PCBP1
748	PCBP2
749	PCF11
750	PCNXL3
751	PCSK1
752	PCSK5
753	PCSK7
754	PCSK9
755	PDCD1
756	PDCD1
757	PDCD1
758	PDCD1LG2
759	PDCD4
760	PDCD5
761	PDCD6IP
762	PDE3B
763	PDE4A
764	PDE4A
765	PDE4B
766	PDE4D
767	PDE5A
768	PDE6B
769	PDE8A
770	PDGFA
771	PDGFB
772	PDGFC
773	PDGFRA
774	PDGFRB
775	PDHB
776	PDHB
777	PDHX
778	PDHX
779	PDIA3
780	PDIA4
781	PDK1
782	PDK4
783	PDLIM4
784	PDLIM5
785	PDLIM7
786	PDP2
787	PDPK1
788	PDPN
789	PDX1
790	PECAM1
791	PEG10
792	PELI1
793	PEPD
794	PERP
795	PEX19
796	PF4
797	PF4V1
798	PFDN4
799	PFDN5
800	PFKFB3
801	PFKFB4
802	PFKM
803	PFKP
804	PGAM5
805	PGAP3
806	PGF
807	PGK1
808	PGLYRP1
809	PGM1
810	PGPEP1
811	PGR
812	PGRMC1
813	PHACTR1
814	PHB
815	PHB2
816	PHF11
817	PHF20
818	PHGDH
819	PHLDB1
820	PHLDB1
821	PHLPP1
822	PHLPP2
823	PHRF1
824	PHRF1
825	PHTF1
826	PHTF1
827	PHYH
828	PI16
829	PI3
830	PIAS1
831	PIAS2
832	PIAS3
833	PIAS4
834	PIBF1
835	PICALM
836	PIEZO1
837	PIGA
838	PIGM
839	PIGR
840	PIK3AP1
841	PIK3C2A
842	PIK3C3
843	PIK3CA
844	PIK3CB
845	PIK3CD
846	PIK3CG
847	PIK3R1
848	PIK3R2
849	PIK3R3
850	PIK3R4
851	PIK3R5
852	PIKFYVE
853	PILRA
854	PIM2
855	PIN4
856	PINK1
857	PIWIL1
858	PIWIL4
859	PKLR
860	PKM
861	PKN1
862	PKNOX1
863	PLA1A
864	PLA2G10
865	PLA2G1B
866	PLA2G2A
867	PLA2G4A
868	PLA2G4D
869	PLA2G7
870	PLA2R1
871	PLAG1
872	PLAT
873	PLAT
874	PLAU
875	PLAUR
876	PLB1
877	PLCB2
878	PLCE1
879	PLCG1
880	PLCG2
881	PLCL1
882	PLCL2
883	PLD2
884	PLD2
885	PLD3
886	PLD4
887	PLEC
888	PLEK
889	PLEKHA1
890	PLEKHF2
891	PLEKHG5
892	PLEKHM1
893	PLEKHM3
894	PLG
895	PLGLB2
896	PLIN1
897	PLIN2
898	PLK1
899	PLLP
900	PLP1
901	PLSCR1
902	PLSCR5
903	PLTP
904	PLXNA1
905	PLXNA2
906	PLXNA3
907	PLXNA4
908	PLXNB1
909	PLXNB2
910	PLXNB3
911	PLXNC1
912	PLXND1
913	PM20D1
914	PMAIP1
915	PMEL
916	PML
917	PMS2
918	PNCK
919	PNMA2
920	PNMA3
921	PNMT
922	PNP
923	PNPLA2
924	PNPT1
925	PODXL
926	POGLUT1
927	POGLUT1
928	POLA1
929	POLB
930	POLI
931	POLR1D
932	POLR2A
933	POLR3A
934	POLR3C
935	POLR3D
936	POLR3E
937	POLR3F
938	POM121C
939	POMC
940	POMP
941	POMZP3
942	PON1
943	PON2
944	PON3
945	POPDC2
946	POSTN
947	POTEF
948	POU2AF1
949	POU2F1
950	POU2F2
951	POU2F3
952	POU5F1
953	POX2
954	PPARA
955	PPARG
956	PPARGC1A
957	PPARGC1B
958	PPBP
959	PPCDC
960	PPIA
961	PPIB
962	PPIF
963	PPIG
964	PPIL2
965	PPL
966	PPM1A
967	PPM1B
968	PPM1H
969	PPP1CA
970	PPP1CB
971	PPP1CC
972	PPP1R14A
973	PPP1R15A
974	PPP1R1B
975	PPP2CA
976	PPP2CA
977	PPP2R1A
978	PPP2R2B
979	PPP2R5A
980	PPP3CA
981	PPP3R1
982	PPP6C
983	PPP6R1
984	PPT1
985	PPT2
986	PPT2
987	PQBP1
988	PRDM1
989	PRDM1
990	PRDM16
991	PRDM2
992	PRDX1
993	PRDX2
994	PRDX5
995	PRDX6
996	PRDX6
997	PREB
998	PRELP
999	PREP
1000	PRF1
1001	PRG4
1002	PRICKLE1
1003	PRKAA1
1004	PRKAR2B
1005	PRKCA
1006	PRKCB
1007	PRKCD
1008	PRKCH
1009	PRKCQ
1010	PRKCZ
1011	PRKD1
1012	PRKDC
1013	PRKG1
1014	PRKRA
1015	PRL
1016	PRLR
1017	PRMT1
1018	PRMT1
1019	PRMT5
1020	PRNP
1021	PROB1
1022	PROC
1023	PROCR
1024	PROM1
1025	PROS1
1026	PROX1
1027	PROZ
1028	PRPF40A
1029	PRPS2
1030	PRR12
1031	PRR12
1032	PRR20D
1033	PRR5L
1034	PRR9
1035	PRRC2A
1036	PRRG2
1037	PRRT1
1038	PRRT1
1039	PRSS1
1040	PRSS16
1041	PRSS3
1042	PRSS3P2
1043	PRSS57
1044	PRTN3
1045	PSD3
1046	PSEN1
1047	PSEN2
1048	PSIP1
1049	PSMA1
1050	PSMA3
1051	PSMA6
1052	PSMA7
1053	PSMB1
1054	PSMB10
1055	PSMB11
1056	PSMB2
1057	PSMB4
1058	PSMB5
1059	PSMB6
1060	PSMB6
1061	PSMB7
1062	PSMB8
1063	PSMB8
1064	PSMB8-AS1
1065	PSMB9
1066	PSMC6
1067	PSMD14
1068	PSMD4
1069	PSME1
1070	PSME2
1071	PSME3
1072	PSME4
1073	PSMG1
1074	PSMG2
1075	PSORS1C1
1076	PSTPIP1
1077	PTAFR
1078	PTBP1
1079	PTCH1
1080	PTCRA
1081	PTEN
1082	PTGDR
1083	PTGDR2
1084	PTGDS
1085	PTGER1
1086	PTGER2
1087	PTGER3
1088	PTGER4
1089	PTGES
1090	PTGIR
1091	PTGIS
1092	PTGS1
1093	PTGS2
1094	PTH
1095	PTH1R
1096	PTHLH
1097	PTK2
1098	PTK2B
1099	PTMA
1100	PTN
1101	PTPN1
1102	PTPN11
1103	PTPN11
1104	PTPN12
1105	PTPN13
1106	PTPN18
1107	PTPN2
1108	PTPN22
1109	PTPN22
1110	PTPN22
1111	PTPN3
1112	PTPN4
1113	PTPN5
1114	PTPN6
1115	PTPN7
1116	PTPRA
1117	PTPRC
1118	PTPRC
1119	PTPRH
1120	PTPRJ
1121	PTPRK
1122	PTPRM
1123	PTPRN
1124	PTPRN2
1125	PTPRO
1126	PTPRS
1127	PTS
1128	PTTG1
1129	PTTG1
1130	PTX3
1131	PUF60
1132	PUS10
1133	PVR
1134	PVRL2
1135	PVT1
1136	PXDN
1137	PXK
1138	PXK
1139	PXMP4
1140	PXN
1141	PYCARD
1142	PYCARD
1143	PYDC1
1144	PYDC1
1145	PYHIN1
1146	PYY
1147	QKI
1148	QPRT
1149	RAB10
1150	RAB11A
1151	RAB27A
1152	RAB27B
1153	RAB39A
1154	RAB3D
1155	RAB40C
1156	RAB4A
1157	RAB5A
1158	RAB5C
1159	RAB7A
1160	RAB7B
1161	RAB8A
1162	RAB8B
1163	RABEP1
1164	RABGAP1L
1165	RAC1
1166	RAC2
1167	RAD21
1168	RAD51
1169	RAD51B
1170	RAD51B
1171	RAD52
1172	RAET1E
1173	RAET1L
1174	RAF1
1175	RAG1
1176	RAG2
1177	RALA
1178	RALGAPA1
1179	RALGDS
1180	RALY
1181	RAN
1182	RANGRF
1183	RAP1B
1184	RAP2B
1185	RAP2C-AS1
1186	RAPGEF1
1187	RAPGEF3
1188	RAPGEF4
1189	RAPSN
1190	RARA
1191	RARB
1192	RARRES2
1193	RARS
1194	RASD1
1195	RASGEF1B
1196	RASGRP1
1197	RASGRP1
1198	RASGRP1
1199	RASGRP1
1200	RASGRP2
1201	RASGRP3
1202	RASGRP3
1203	RASGRP4
1204	RASSF1
1205	RASSF5
1206	RASSF7
1207	RAVER1
1208	RAVER1
1209	RB1
1210	RB1CC1
1211	RBBP4
1212	RBCK1
1213	RBFOX1
1214	RBFOX3
1215	RBM15
1216	RBM17
1217	RBM20
1218	RBM8A
1219	RBMS1
1220	RBMS2
1221	RBMX
1222	RBP3
1223	RBP4
1224	RBPJ
1225	RBX1
1226	RC3H1
1227	RC3H2
1228	RCAN1
1229	RCC1
1230	RCOR1
1231	RCVRN
1232	RDX
1233	REG1A
1234	REG3A
1235	REL
1236	REL
1237	RELA
1238	RELB
1239	REN
1240	RENBP
1241	RERE
1242	RET
1243	RETN
1244	RETNLB
1245	RFC2
1246	RFX5
1247	RGCC
1248	RGL1
1249	RGMA
1250	RGS1
1251	RGS13
1252	RGS16
1253	RGS18
1254	RGS2
1255	RHBDF2
1256	RHCE
1257	RHD
1258	RHEB
1259	RHO
1260	RHOA
1261	RHOB
1262	RHOBTB1
1263	RHOBTB2
1264	RHOC
1265	RHOD
1266	RHOF
1267	RHOG
1268	RHOH
1269	RHOJ
1270	RHOQ
1271	RHOU
1272	RHOV
1273	RICTOR
1274	RIMBP3C
1275	RING1
1276	RIOK3
1277	RIPK1
1278	RIPK1
1279	RIPK2
1280	RIPK3
1281	RIPK4
1282	RLTPR
1283	RMI2
1284	RMRP
1285	RN7SL1
1286	RN7SL2
1287	RN7SL3
1288	RNASE1
1289	RNASE2
1290	RNASE3
1291	RNASE7
1292	RNASEH2A
1293	RNASEH2B
1294	RNASEH2C
1295	RNASEH2C
1296	RNASEL
1297	RNASET2
1298	RND1
1299	RND2
1300	RND3
1301	RNF11
1302	RNF112
1303	RNF114
1304	RNF114
1305	RNF122
1306	RNF125
1307	RNF135
1308	RNF185
1309	RNF186
1310	RNF212
1311	RNF213
1312	RNF215
1313	RNF26
1314	RNF31
1315	RNF39
1316	RNF41
1317	RNF5
1318	RNH1
1319	RNH1
1320	RNLS
1321	RNPC3
1322	RNVU1
1323	RNY1
1324	RNY3
1325	RNY4
1326	RNY5
1327	ROCK1
1328	ROCK2
1329	RORA
1330	RORC
1331	RP11-148O21.2
1332	RP11-148O21.4
1333	RP11-153M7.5
1334	RP11-2B6.2
1335	RP11-335O4.3
1336	RP11-452L6.6
1337	RP11-496I9.1
1338	RP11-539L10.3
1339	RP11-660L16.2
1340	RP11-69E11.4
1341	RP11-69M1.6
1342	RP11-894P9.1
1343	RP11-973H7.4
1344	RP11-98D18.3
1345	RP13-516M14.1
1346	RP4-753F5.1
1347	RP5-1057I20.5
1348	RP5-1091N2.9
1349	RP5-827C21.4
1350	RPEL1
1351	RPF1
1352	RPH3A
1353	RPL12
1354	RPL13A
1355	RPL19
1356	RPL22
1357	RPL23A
1358	RPL3
1359	RPL31
1360	RPL32
1361	RPL37A
1362	RPL4
1363	RPL5
1364	RPL6
1365	RPL7
1366	RPL7A
1367	RPL9
1368	RPLP0
1369	RPLP1
1370	RPLP2
1371	RPP14
1372	RPP14
1373	RPP21
1374	RPP25
1375	RPP25
1376	RPP38
1377	RPS10
1378	RPS13
1379	RPS17
1380	RPS18
1381	RPS19
1382	RPS2
1383	RPS20
1384	RPS20
1385	RPS26
1386	RPS27A
1387	RPS3A
1388	RPS4X
1389	RPS6
1390	RPS6KA1
1391	RPS6KA2
1392	RPS6KA3
1393	RPS6KA4
1394	RPS6KA5
1395	RPS6KB1
1396	RPS9
1397	RPTOR
1398	RRAGA
1399	RRAGB
1400	RRAGC
1401	RRAGD
1402	RRAS
1403	RRAS
1404	RRAS2
1405	RRM1
1406	RRM2
1407	RSAD2
1408	RSBN1
1409	RSBN1
1410	RTCA
1411	RTCB
1412	RTEL1
1413	RTN4
1414	RTP4
1415	RUNX2
1416	RUNX3
1417	RUVBL1
1418	RXRA
1419	RXRB
1420	RYR2
1421	S100A1
1422	S100A10
1423	S100A11
1424	S100A12
1425	S100A13
1426	S100A3
1427	S100A4
1428	S100A6
1429	S100A7
1430	S100A7A
1431	S100A8
1432	S100A9
1433	S100B
1434	S1PR1
1435	S1PR2
1436	S1PR3
1437	S1PR4
1438	S1PR5
1439	SAA1
1440	SAA1
1441	SAA2
1442	SAA2
1443	SAA4
1444	SAE1
1445	SAG
1446	SALL1
1447	SAMD9L
1448	SAMHD1
1449	SAPCD1
1450	SAPCD1
1451	SARM1
1452	SARS2
1453	SATB1
1454	SBSN
1455	SCAF1
1456	SCAMP5
1457	SCARA5
1458	SCARB1
1459	SCARB2
1460	SCARF1
1461	SCARF2
1462	SCARNA10
1463	SCARNA12
1464	SCARNA21
1465	SCARNA6
1466	SCARNA7
1467	SCD5
1468	SCGB1A1
1469	SCGB3A2
1470	SCHIP1
1471	SCHIP1
1472	SCIN
1473	SCN5A
1474	SCN9A
1475	SCO1
1476	SCT
1477	SDC1
1478	SDC2
1479	SDC4
1480	SDCBP
1481	SDF2L1
1482	SDF4
1483	SDHA
1484	SDHB
1485	SDHC
1486	SEC16A
1487	SEC23A
1488	SEC24B
1489	SEC61A1
1490	SECISBP2L
1491	SELE
1492	SELL
1493	SELP
1494	SELPLG
1495	SEMA3A
1496	SEMA3B
1497	SEMA3C
1498	SEMA3D
1499	SEMA3E
1500	SEMA3F
1501	SEMA3G
1502	SEMA4A
1503	SEMA4B
1504	SEMA4C
1505	SEMA4D
1506	SEMA4F
1507	SEMA4G
1508	SEMA5A
1509	SEMA5B
1510	SEMA6A
1511	SEMA6B
1512	SEMA6C
1513	SEMA6D
1514	SEMA7A
1515	SENP1
1516	SENP3
1517	SENP6
1518	SENP7
1519	SEPSECS
1520	SEPT2
1521	SEPT6
1522	SEPT9
1523	SERBP1
1524	SERPINA1
1525	SERPINA12
1526	SERPINA5
1527	SERPINA6
1528	SERPINA7
1529	SERPINB1
1530	SERPINB10
1531	SERPINB2
1532	SERPINB3
1533	SERPINB4
1534	SERPINB5
1535	SERPINB7
1536	SERPINB9
1537	SERPINC1
1538	SERPIND1
1539	SERPINE1
1540	SERPINE2
1541	SERPINF2
1542	SERPING1
1543	SERPINH1
1544	SESN2
1545	SETD1A
1546	SETD2
1547	SETD7
1548	SETDB1
1549	SEZ6L2
1550	SF1
1551	SF3B3
1552	SFPQ
1553	SFRP1
1554	SFRP2
1555	SFRP4
1556	SFRP5
1557	SFTA2
1558	SFTA3
1559	SFTPA2
1560	SFTPB
1561	SFTPC
1562	SFTPD
1563	SGK1
1564	SGK223
1565	SGMS1
1566	SGMS2
1567	SGPL1
1568	SH2B3
1569	SH2B3
1570	SH2D1A
1571	SH2D1B
1572	SH2D3A
1573	SH2D3C
1574	SH3BP2
1575	SH3BP5
1576	SH3GLB1
1577	SH3KBP1
1578	SHARPIN
1579	SHBG
1580	SHC1
1581	SHE
1582	SHH
1583	SHMT2
1584	SHOC2
1585	SI
1586	SIAE
1587	SIDT2
1588	SIGIRR
1589	SIGLEC1
1590	SIGLEC10
1591	SIGLEC14
1592	SIGLEC15
1593	SIGLEC6
1594	SIGLEC7
1595	SIGLEC8
1596	SIGLEC9
1597	SIK1
1598	SIN3A
1599	SIRPA
1600	SIRPB1
1601	SIRPB2
1602	SIRPG
1603	SIRT1
1604	SIRT2
1605	SIRT3
1606	SIRT4
1607	SIRT5
1608	SIRT6
1609	SIRT7
1610	SIX2
1611	SKAP2
1612	SKIL
1613	SKIV2L
1614	SKIV2L
1615	SKIV2L2
1616	SKP1
1617	SKP1
1618	SKP2
1619	SLA
1620	SLAMF1
1621	SLAMF6
1622	SLAMF7
1623	SLAMF8
1624	SLAMF9
1625	SLBP
1626	SLC11A1
1627	SLC12A1
1628	SLC12A3
1629	SLC12A5
1630	SLC15A2
1631	SLC15A3
1632	SLC15A4
1633	SLC15A4
1634	SLC16A1
1635	SLC16A3
1636	SLC16A4
1637	SLC17A1
1638	SLC17A2
1639	SLC17A3
1640	SLC17A5
1641	SLC19A1
1642	SLC1A2
1643	SLC1A5
1644	SLC1A7
1645	SLC20A2
1646	SLC22A17
1647	SLC22A4
1648	SLC22A5
1649	SLC22A8
1650	SLC25A16
1651	SLC26A1
1652	SLC26A3
1653	SLC26A4
1654	SLC26A5
1655	SLC29A2
1656	SLC29A3
1657	SLC2A1
1658	SLC2A14
1659	SLC2A2
1660	SLC2A3
1661	SLC2A4
1662	SLC2A6
1663	SLC30A10
1664	SLC30A8
1665	SLC35A2
1666	SLC38A1
1667	SLC38A2
1668	SLC39A8
1669	SLC3A2
1670	SLC40A1
1671	SLC44A2
1672	SLC44A4
1673	SLC44A4
1674	SLC4A1
1675	SLC5A11
1676	SLC5A12
1677	SLC5A2
1678	SLC5A4
1679	SLC5A5
1680	SLC5A7
1681	SLC6A18
1682	SLC6A19
1683	SLC6A20
1684	SLC6A3
1685	SLC6A4
1686	SLC6A7
1687	SLC7A11
1688	SLC7A5
1689	SLC7A7
1690	SLC8A1
1691	SLC9A1
1692	SLC9A3
1693	SLC9A3R1
1694	SLC9A4
1695	SLC9A8
1696	SLCO1A2
1697	SLCO1B1
1698	SLCO1B3
1699	SLCO2A1
1700	SLFN12L
1701	SLFN5
1702	SLIT3
1703	SLK
1704	SLPI
1705	SMAD2
1706	SMAD3
1707	SMAD4
1708	SMAD5
1709	SMAD6
1710	SMAD7
1711	SMAD9
1712	SMARCA2
1713	SMARCA4
1714	SMARCAL1
1715	SMC3
1716	SMCHD1
1717	SMCP
1718	SMDT1
1719	SMG7
1720	SMG7
1721	SMN1
1722	SMN2
1723	SMPD1
1724	SMPD2
1725	SMPD3
1726	SMPDL3B
1727	SMURF1
1728	SMURF2
1729	SMYD3
1730	SNAI1
1731	SNAI1
1732	SNAI2
1733	SNAP23
1734	SNAP25
1735	SNAPC4
1736	SNCA
1737	SNORA12
1738	SNORA53
1739	SNORA73B
1740	SNORD24
1741	SNORD44
1742	SNORD46
1743	SNORD48
1744	SNORD61
1745	SNORD94
1746	SNRNP70
1747	SNRPA
1748	SNRPA1
1749	SNRPB
1750	SNRPC
1751	SNRPD1
1752	SNRPD2
1753	SNRPD3
1754	SNRPE
1755	SNRPF
1756	SNRPG
1757	SNRPN
1758	SNX18
1759	SNX32
1760	SOCS1
1761	SOCS2
1762	SOCS3
1763	SOCS4
1764	SOCS5
1765	SOCS6
1766	SOCS7
1767	SOD1
1768	SOD2
1769	SOD3
1770	SORBS1
1771	SORT1
1772	SOS1
1773	SOST
1774	SOSTDC1
1775	SOX1
1776	SOX10
1777	SOX13
1778	SOX17
1779	SOX2
1780	SOX4
1781	SOX5
1782	SOX6
1783	SOX9
1784	SP1
1785	SP100
1786	SP140
1787	SP3
1788	SP7
1789	SPARC
1790	SPATA2
1791	SPATA2
1792	SPATA6
1793	SPATA8
1794	SPATS2L
1795	SPDL1
1796	SPDYE3
1797	SPDYE5
1798	SPEN
1799	SPESP1
1800	SPG20
1801	SPHK1
1802	SPHK2
1803	SPI1
1804	SPIB
1805	SPIC
1806	SPINK1
1807	SPINK5
1808	SPN
1809	SPP1
1810	SPPL2A
1811	SPRED1
1812	SPRED2
1813	SPRED2
1814	SPRY1
1815	SPTAN1
1816	SQSTM1
1817	SRC
1818	SRCAP
1819	SREBF1
1820	SREBF2
1821	SRF
1822	SRGAP2
1823	SRGN
1824	SRP14
1825	SRP19
1826	SRP54
1827	SRP54-AS1
1828	SRP68
1829	SRP72
1830	SRP9
1831	SRRT
1832	SRSF1
1833	SRSF10
1834	SRSF2
1835	SRSF3
1836	SRSF5
1837	SRSF6
1838	SRSF7
1839	SSB
1840	SSNA1
1841	SSR2
1842	SSRP1
1843	SST
1844	ST13
1845	ST3GAL1
1846	ST6GAL1
1847	ST6GALNAC2
1848	ST8SIA2
1849	ST8SIA4
1850	ST8SIA4
1851	STAB1
1852	STAB2
1853	STAC
1854	STAG1
1855	STARD3
1856	STAT1
1857	STAT1
1858	STAT2
1859	STAT3
1860	STAT4
1861	STAT4
1862	STAT4
1863	STAT4
1864	STAT5A
1865	STAT5B
1866	STAT6
1867	STATH
1868	STAU1
1869	STC1
1870	STIM1
1871	STIM2
1872	STK11
1873	STK17A
1874	STK19
1875	STK19
1876	STK24
1877	STK4
1878	STMN1
1879	STOM
1880	STRAP
1881	STUB1
1882	STX11
1883	STX17
1884	STX1B
1885	STXBP2
1886	STXBP6
1887	SUB1
1888	SUCLG2
1889	SUCNR1
1890	SUCO
1891	SULT1A3
1892	SUMO1
1893	SUMO2
1894	SUMO4
1895	SUOX
1896	SUPT20H
1897	SUPV3L1
1898	SUV39H1
1899	SUV39H2
1900	SUZ12
1901	SWAP70
1902	SYK
1903	SYMPK
1904	SYN1
1905	SYNCRIP
1906	SYNE1
1907	SYNGR1
1908	SYNPO
1909	SYP
1910	SYT5
1911	T
1912	TAAR1
1913	TAB1
1914	TAB2
1915	TAB3
1916	TAB3-AS1
1917	TAB3-AS2
1918	TAC1
1919	TACR1
1920	TAF11
1921	TAGAP
1922	TAGLN
1923	TAGLN2
1924	TAGLN3
1925	TAL1
1926	TALDO1
1927	TANK
1928	TAOK3
1929	TAP1
1930	TAP1
1931	TAP2
1932	TAP2
1933	TAPBP
1934	TARBP2
1935	TARDBP
1936	TARS
1937	TARS2
1938	TARSL2
1939	TAX1BP1
1940	TAX1BP3
1941	TBC1D10C
1942	TBC1D3A
1943	TBC1D3D
1944	TBCA
1945	TBK1
1946	TBKBP1
1947	TBL1X
1948	TBL1XR1
1949	TBL2
1950	TBP
1951	TBX1
1952	TBX21
1953	TBX4
1954	TBX5
1955	TBXA2R
1956	TCAP
1957	TCF15
1958	TCF19
1959	TCF21
1960	TCF3
1961	TCF4
1962	TCF7
1963	TCF7
1964	TCF7L2
1965	TCHH
1966	TCHP
1967	TCL1A
1968	TCL1B
1969	TCN2
1970	TCP11
1971	TDG
1972	TDO2
1973	TEK
1974	TERC
1975	TERF1
1976	TERT
1977	TERT
1978	TESPA1
1979	TET1
1980	TET2
1981	TET3
1982	TF
1983	TFAM
1984	TFE3
1985	TFEB
1986	TFEC
1987	TFF3
1988	TFPI
1989	TFRC
1990	TG
1991	TGFA
1992	TGFB1
1993	TGFB2
1994	TGFB3
1995	TGFBI
1996	TGFBR1
1997	TGFBR2
1998	TGFBR3
[truncated: 3,454 more rows]

## Sheet: SLE Filtered Genes
	Gene Names
0	PDCD1
1	PDCD1
2	PRTN3
3	PTPN22
4	PTPN22
5	PTPRC
6	RASGRP1
7	RASGRP1
8	RIPK1
9	SAA1
10	SAA2
11	SELL
12	SLAMF1
13	SNRNP70
14	SSB
15	STAT1
16	STAT3
17	STAT4
18	STAT4
19	STAT4
20	TBX21
21	TLR2
22	TLR3
23	TLR4
24	TLR5
25	TLR5
26	TLR5
27	TLR7
28	TLR7
29	TLR8
30	TLR9
31	TNF
32	TNFAIP3
33	TNFAIP3
34	TNFRSF13B
35	TNFRSF13C
36	TNFRSF25
37	TNFSF13B
38	TNFSF4
39	TNFSF4
40	TREX1
41	TREX1
42	TRIM21
43	TROVE2
44	TYK2
45	VCAM1
46	XRCC5
47	XRCC6
48	ALB
49	APOH
50	ATRIP
51	BANK1
52	BANK1
53	BLK
54	C3
55	C4A
56	C4A
57	C4A
58	C4B
59	C4B
60	C4B
61	CCL2
62	CCL5
63	CD19
64	CD27
65	CD28
66	CD38
67	CD4
68	CD40
69	CD40LG
70	CD69
71	CD80
72	CD86
73	CD8A
74	CR2
75	CR2
76	CR2
77	CRP
78	CRP
79	CSF2
80	CTLA4
81	CTLA4
82	CTLA4
83	CXCL10
84	CXCL8
85	CXCR3
86	CXCR5
87	DDX58
88	DNASE1
89	DNASE1L3
90	ENSP00000417517
91	F3
92	FCGR2A
93	FCGR2B
94	FCGR2B
95	FCGR2B
96	FCGR3A
97	FCGR3B
98	FOXP3
99	HLA-DQA1
100	HLA-DRB1
101	ICAM1
102	IFIH1
103	IFNA1
104	IFNAR1
105	IFNB1
106	IFNG
107	IL10
108	IL13
109	IL17A
110	IL18
111	IL1A
112	IL1B
113	IL2
114	IL4
115	IL5
116	IL6
117	IL7R
118	IRAK1
119	IRF3
120	IRF5
121	IRF5
122	IRF5
123	IRF7
124	ITGAM
125	ITGAM
126	ITGAM
127	ITGAX
128	LTK
129	LTK
130	MB21D1
131	MPO
132	MX1
133	MYD88
134	NCF2
135	NLRP3
136	PADI4
